# Supplementary material for: When Morphology and Biogeography Approximate Nuclear ITS but Conflict with Plastid Phylogeny: Phylogeography of the Lotus dorycnium Species Complex (Leguminosae)
Source: Plants (Basel). 2022 Feb 2;11(3):410. doi: 10.3390/plants11030410 (PMC8840542; doi:10.3390/plants11030410)
Supplement: Supplementary file 1 [file plants-11-00410-s001.zip › Dataset-S1-ITS-PENTAPHYLLUM.mask.fst]

>mask
************-*************----********************---****--*
**-********--------****--*********--********-***-----*******
*********---***********************-*******-***-************
***********-*************--***--*****************-**********
*************-****-***********--****************************
************************************************************
***************-********************************************
***************************************-***-----********-***
************************************************************
--*************-**************************--****************
*******************************---**********---****-------**
************
>Cytisopsis-pseudocytisus-007
nngtgtcctgcc-aaaccaatccaac----ccgggaattgttcgaccatt---cgg---c
gg-gcctgcgt--------------tgtccacgc--agctccac-cac-----gtggggg
gaactgcaatgcaacgcaatgcacgctcctccaac-aaataac-aac-ccccggcgcttg
atgcgtcaagg-aattgaaatcgttcaacg--cgcgctcctgtcagccc-ggagacggtg
ctcgtgcaggggt-tgcc-atgacacattc--gacataaaatgactctcggcaacggata
tctcggctctcgcatcgatgaagaacgtagcgaaatgcgatacttggtgtgaattgcaga
atcccgtgaaccatc-gagtctttgaacgcaagttgcgcccgaaaccattaggttgaggg
cacgtctgcctgggtgtcacgcatcgttgccccaacgcc-aaacgcctcgtgctat-gcg
gcgtgggcggtgaatgttggcctcccgtgcgcacagtctcacggttggttgaaatttgag
--tccatggtagagt-atgccatgatggatggtggatgagta--acgctcgagaccaatc
atgggaaactttatc-ttgttcgggctctac-tgacccatatgt---gtgt-------aa
ccacgctcacaa
>Hammatolobium-kremerianum-643
tcgtagcctcgcaaaacaaatcaacc----tgtaaacttgtttgactatt---cggggca
ag-gcctgtgg--------tgca--tcccaccgc--ggcctccc-atg-----ttagggg
aaactgca------cgc----agttccctcctaac-aaataacaaaa-ccccggcgcttg
atgcgtcaagg-aactgaaattgttgaacg--cgcactcctgtcggccc-gggaacggtg
cccgtgcaggagtgggtc-acgacacatta--tacataaaatgactctcggcaacggata
tctcggctctcgcatcgatgaagaacgtagcgaaatgcgatacttggtgtgaattgcaga
atcccgtgaaccatc-gagtctttgaacgcaagttgcgcccgaaaccattaggttgaggg
cacgtctgcctgggtgtcacacatcgttgccccaatgcc-aaattcagtttgctat-gcg
rcaaatggggtgaatgttggcctcccgtgagtgtactctcacggttggttgaaatttgag
--tccacggtgaagt-atgccatgatggatggaggatgagga--atgctcgagaccaatc
atgggtgacttcatc-ttgcttgaactctac-taacccatatgc---gtgt-------ta
ctgcgctcacaa
>Tripodion-tetraphyllum-625
tcgtatccttgcaaaacaatccaacc----tgtaaacttgtttgactatt---tggg--t
agtgcttgtgg--------tgta--tcccaccgcaaaaactccc-atg-----ctagggg
gaactaca--------atgtgtgtttcctcctaat-aaataac-aaa-caccggcgcttg
atgcgtcaagg-aattgaaattgttcaacg--cgcactcttgtcggccc-ggagtcggtg
ctcgtgcaggatt-tgcc-atgacacattc--tacataaaatgactctcggcaacggata
tctcggctctcgcatcgatgaagaacgtagcgaaatgcgatacttggtgtgaattgcaga
atcccgtgaaccatc-gagtctttgaacgcaagttgcgcccgaaaccattaggttgaggg
cacgtctgcctgggtgtcacgcatcgttgccccaacgct-aaacgcttcgtgctat-acg
gcgtgcggggtgaatgttggcctcccgtgagtgtactctcacggttggttgaaatttgag
--tccatggtagagt-atgccatgatggatggtggatgagta--attctcgagaccaatc
atggggaactctatc-ttgcttggactttag-taacccttatgcgt-gtgc-------aa
ccacgctcacaa
>Lotus-aegaeus-427
tcgtatccttgc-aatcaatccaact----agtaaactcgtttgactatt---cggg--c
at-gcttgggg--------tgta--tcccaccgc--agctgctc-aat-----ttagggg
gaaaccac--------attggggtctcctcctaat-aaataac-aaa-ccccggcgcttg
atgcgtcaagg-aattgaaattgtt--aat--tgcactcttgtcggccc-ggatacggtg
cttgtgcaggagc-tgcc-atgacacattc--tacataaaatgactctcggcaacggata
tctcggctctcgcatcgatgaagaacgtagcgaaatgcgatacttggtgtgaattgcaga
atcccgtgaaccatc-gagtctttgaacgcaagttgcgcccgaaaccattaggttgaggg
cacgtctgcctgggtgtcacacatcgttgccccaacgcc-aaacgcctagtgcaat-gtg
gcgtgtggggtgaatgttggcctcccgcgagtttaggctcacggttggttgaaaattggg
--tccatggtagggt-atgccatgatggatggtggttgagtc--acgctcgagaccaatc
atggtgaactttatc-ttgcatgggatctat-tgacccgtatgc---gtgt-------aa
acacgctcacaa
>Lotus-angustissimus1-472
tcgtatccttgc-aagcaaaccaacc----tgtaaactcgtttgactatt---cggg--a
ag-gctcgggg--------tgta--tcccacctc--agcctccc-aac-tacattagggg
gaaatccc--------aatggggtctcctcctgat-aaataac-aaa-ccccggcgcttg
atgcgtcaagg-aactgaaactgtt--agc--tgcgctcttgccggccc-ggatacggtg
cttgtgcaggagc-tgcc-acgacacattc--tacataaaatgactctcggcaacggata
tctcggctctcgcatcgatgaagaacgtagcgaaatgcgatacttggtgtgaattgcaga
atcccgtgaaccatc-gagtctttgaacgcaagttgcgcccganacctttaggttgaggg
cacgtctgcctgggtgtcacacatcgttgccccaacgcc-aaacgcctcgtgctgt-gcg
gcgnttggggcgaatgctggcctcccgcgagcccaggctcacggttggtttaaaattggg
--tccatggtagggt-atgccgtganngatggtggttgagtg--acgctcgagaccaatc
acgggaaactctatc-ctgctcggtccctgg-aaacccggatgcgtggtgt-------ga
ccgcgctcacaa
>Lotus-axilliflorus-5089-MW412842
tcgtatccttgc-aagcaacccaaca----tgtaaactcgtctgactast---cggg--c
tg-gcttgggg--------tgta--tcccacctc--aacctccc-aac-----ttagggg
gaaaccac----agcgattggggtctcctcctaat-aatgaac-aaa-ccccggcgcttg
atgcgtcaagg-aattgaaactgtt--agc--tgcactcttgtcggccc-ggttacggyg
ctygtgcaggagc-tgcc-atgacacattc--tacataaaatgactctcggcaacggata
tctcggctctcgcatcgatgaagaacgtagcgaaatgcgatacttggtgtgaattgcaga
atcccgtgaaccatc-gagtctttgaacgcaagttgcgcccgaaaccattaggttgaggg
cacgtctgcctgggtgtcacacatcgttgccccaacgcc-aaacgcctcgtgctgt----
--gcttggggtgaatgttggcctcccgcgagtccacgctcacggttggttgaaaattggg
--tccatggtagggt-atgccatgatggatggtggttgagta--acgctcgagaccaatc
atgggaaactctatc-ttgcttgggctctag-taacccgtatgc---gtgc-------aa
gcrcgctcacaa
>Lotus-axilliflorus-941
tcgtatccttgc-aagcaacccaaca----tgtaaactcgtctgactact---cggg--c
tg-gcttgggg--------tgta--tcccacctc--aacctccc-aac-----ttagggg
gaaaccac----agcgattggggtctcctcctaat-aatgaac-aaa-ccccggcgcttg
atgcgtcaagg-aattgaaactgtt--agc--tgcactcttgtcggccc-ggttacggtg
ctcgtgcaggagc-tgcc-atgacacattc--tacataaaatgactctcggcaacggata
tctcggctctcgcatcgatgaagaacgtagcgaaatgcgatacttggtgtgaattgcaga
atcccgtgaaccatc-gagtctttgaacgcaagttgcgcccgaaaccattaggttgaggg
cacgtctgcctgggtgtcacacatcgttgccccaacgcc-aaacgcctcgtgctgt----
--gcttggggtgaatgttggcctcccgcgagtccacgctcacggttggttgaaaattggg
--tccatggtagggt-atgccatgatggatggtggttgagta--acgctcgagaccaatc
atgggaaactctatc-ttgcttgggctctag-taacccgtatgc---gtgc-------aa
gcacgctcacaa
>Lotus-broussonetii-21-DQ160278
tcgtatccttgc--aacaatccaact----tgtaaactcgtttgactatt---cggg--c
tt-gcttgggg--------tgta--tcccaccgc--agcttccc-aat-----ttagggg
gaaacaac--------attggggtctcctcctaat-aaataac-aaa-ccccggcgcttg
atgcgtcaagg-aattgaaattgtt--agt--tgcactcttgtcggccc-ggatacggtg
cttgtgcaggagt-tgcc-atgacacattc--tacataaaatgactctcggcaacggata
tctcggctctcgcatcgatgaagaacgtagcgaaatgcgatacttggtgtgaattgcaga
atcccgtgaaccatc-gagtctttgaacgcaagttgcgcccgaaaccattaggttgaggg
cacgtctgcctgggtgtcacgcatcgttgccccaatgcc-aaacgcctagtgcaat-gtg
gcgtgtggggtgaatgttggcctcccgtgagntcaggctcacggttggttgaaaattggg
--tccatggtagggt-atgccatgatggatggtggttgagta--acgctcgagaccaatc
atgggaaactttatc-ttgcttgggctctat-taacccgtatgc---gtgt-------aa
ccacgctcacaa
>Lotus-castellanus-471-DQ166238
tcgtatccttgc-aagcaaaccaacc----tgtaaactcgtttgaccgct---cggg--c
ag-gct-gggg--------tgcg--tcccacctc--agcctccc-aac-tacgtcggggg
gaaatccc--------aacggggtctcctcctgat-gaacaac-aaa-ccccggcgcctg
acgcgtcaagg-aacttgaactgtt--agc--tgcactcttgtcggccc-ggatacggtg
ctcgcgcaagggc-tgcc-atgacacattc--tatataaaatgactctcggcaacggata
tctcggctctcgcatcgatgaagaacgtagcgaaatgcgatacttggtgtgaattgcaga
atcccgtgaaccatc-gagtctttgaacgcaagttgcgcccgaagccattaggttgaggg
cacgtctgcctgggtgtcacgcatcgttgccccaacgcc-aancgcctcgtgctcttgcg
tcgtttggggcgaatgttggcctcccgcgagccccggctcacggttggtttaaattcggg
--tccatggtagggt-atgccgtgatggatggtggttgagtg--acgctcgagaccaatc
atgggaaactctatc-ttgctcggtccctgg-aaacccgaaagcgcggtgc-------gt
ccgcgctcacaa
>Lotus-conimbricensis-485
tcgtatccttgc-aaacaaatcaacc----tgtaaactcgtttgactatt---cggg--c
tg-gctcgggg--------tgta--tcccacctc--agcctccc-aac-tatgttggggg
gaaatccc--------aatggggtctcctcctgat-aaacaac-aaa-ccccggcgcctg
acgcgtcaagg-aaatgaaattgtt--agc--tgcactcttgtcggccc-ggatacggtg
ctcgtgcaagagt-tgcc-atgacacattctatacataaaatgactctcggcaacggata
tctcggctctcgcatcgatgaagaacgtagcgaaatgcgatacttggtgtgaattgcaga
atcccgtgaaccatc-gagtctttgaacgcaagttgcgcccgaagccattaggttgaggg
cacgtctgcctgggtgtcacacatcgttgccccaacgccaaaacgcctcgtgctat-gcg
gcgtgtggggtgaatgttggcctcccgcgagcccaggctcacggttggcttaaaattggg
--tccatggtacggt-gttccatgatgtttggtggctgagta--accctcgagaccattc
atgggagaccttatctttgcttcggccctag-agacccacatgcgtggtgt-------aa
ccatgctcacaa
>Lotus-corniculatus-L7-1-JF784200 
tcgtatccttgc-aaacaaaccaacc----tgtaaactcgtttgactatt---tggg--c
ag-gcttgggg--------tgta--tcccacctc--agcctccc-aacttatactagggg
gaaatccc--------attggggtctcctcctagt-aaacaac-aaa-ccccggcgcttg
aygcgtcaagg-aattgaaactgtt--agc--tgcactcttgtcgggcccgtttacggtg
ctcgtgcargagt-tgcc-atgacacattc--tacataaaatgactctcggcaacggata
tctcggctctcgcatcgatgaagaacgtagcgaaatgcgatacttggtgtgaattgcaga
atcccgtgaaccatc-gagtctttgaacgcaagttgcgcccgaaaccattaggtcgaggg
cacgtctgcctgggtgtcacacatcgttgccccaacgcc-aaatgcttcgtgctat-gcg
gcgtgmggggtgaatgttggcctcccgcgagctaaggctcacggttggcttaaatttggg
--tccatggtagggt-atgccatgatggatggtggttgagta--acgctcgagaccaatc
atgggtaaccttatc-atgcttgggacctay-agacccgcatgcgtggtgt-------aa
ccgcgctcacaa
>Lotus-corniculatus-L7-2-JF784201
tcgtatccttgc-aaacaaaccaacc----tgtaaactcgtttgactattacttggg--c
ag-gcttgggg--------tgta--tcccacctc--agcctccc-aacttatactagggg
gaaatccc--------attggggtctcctcctagt-aaacaac-aaa-ccccggcgcttg
aygcgtcaagg-aattgaaactgtt--agc--tgcactcttgtcgggcccgtttacggtg
ctcgtgcargagt-tgcc-atgacacattc--tacataaaatgactctcggcaacggata
tctcggctctcgcatcgatgaagaacgtagcgaaatgcgatacttggtgtgaattgcaga
atcccgtgaaccatc-gagtctttgaacgcaagttgcgcccgaaaccattaggtcgaggg
cacgtctgcctgggtgtcacacatcgttgccccaacgcc-aaatgcttcgtgctat-gcg
gcgtgmggggtgaatgttggcctcccgcgagctaaggctcacggttggcttaaatttggg
--tccatggtagggt-atgccatgatggatggtggttgagta--acgctcgagaccaatc
atgggtaaccttatc-atgcttgggacctay-agacccgcatgcgtggtgt-------aa
ccgcgctcacaa
>Lotus-creticus-501-FJ938296
tcgtatccttgc-aaacaatccaact----agtaaactcgtttgactatt---cggg--c
t--gcttgggg--------tgta--tcccacctc--aacttccc-aat-----ttagggg
gaaaccac--------attggggtctcctcctaat-aaataac-aaa-ccccggcgcttg
atgcgtcaagg-aaatgaaattgtt--agt--tgcactcttgccggccc-ggagacggcg
cttgtgcaagagt-tgcc-atgacacattc--tacataaaatgactctcggcaacggata
tctcggctctcgcatcgatgaagaacgtagcgaaatgcgatacttggtgtgaattgcaga
atcccgtgaaccatc-gagtctttgaacgcaagttgcgcccgaaaccattaggttgaggg
cacgtctgcctgggtgtcacacatcgttgccccaacatc-aaatgcctagtgctat-gtg
gtggttggggcgaatgttggcctcccgcgagtttaggctcacggttggttgaaatttggg
--tccatggtatggt-atgccatgatggatggtggttgagta--atgctcgagaccaatc
atgggaaactttatc-ctacttgggctctaa-tgacccgtatgc---gtga-------aa
ccacgctcacaa
>Lotus-cytisoides-425-1-DQ160280
tcgtatcctcgc-aaacaaaccaact----tgtaaactcgtttgactatt---tggg--c
at-gcttgggg--------tgta--tcccacctt--aacttccc-aat-----ttagggg
gaaaccac--------attggggtctcctcctaat-aaataac-aaa-ccccggcgcttg
atgcgtcaagg-aattgaaattgtt--tat--tgcactcttgtcagcnc-ggatacggtg
cttgtgcaagagt-tgcc-atgacacattc--tacataaaatgactctcggcaacggata
tctcggctctcgcatcgatgaagaacgtagcgaaatgcgatacttggtgtgaattgcaga
atcccgtgaaccatc-gagtctttgaacgcaagttgcgcccgaaacctttaggttgaggg
cacgtctgcctgggtgtcacacatcgttgccccaacgcc-aatcgcttagtgcttt-gtg
gcgtgtggggtgaatgttggcctcccgtgagttcaggctcgcggttggtttaaaattggg
--tccatggtgaagt-atgccatgatggatggtggctgagta--atgctcgagaccaatc
atgcgtaactttatc-tcgtttggactctat-tgacccgtatgc---gtgt------aaa
aagcgctcacaa
>Lotus-cytisoides-425-2-DQ166241
tcgtatcctcgc-aaacaaaccaaccaacttgtaaactcgtttgactatt---tggg--c
at-gcttgggg--------tgta--tcccacctt--aacttccc-aat-----ttagggg
gaaaccac--------attggggtctcctcctaat-aaataac-aaa-ccccggcgcttg
atgcgtcaagg-aattgaaattgtt--tat--tgcactcttgtcagcnc-ggatacggtg
cttgtgcaagagt-tgcc-atgacacattc--tacataaaatgactctcggcaacggata
tctcggctctcgcatcgatgaagaacgtagcgaaatgcgatacttggtgtgaattgcaga
atcccgtgaaccatc-gagtctttgaacgcaagttgcgcccgaaacctttaggttgaggg
cacgtctgcctgggtgtcacacatcgttgccccaacgcc-aatcgcttagtgcttt-gtg
gcgtgtggggtgaatgttggcctcccgtgagttcaggctcgcggttggtttaaaattggg
--tccatggtgaagt-atgccatgatggatggtggctgagta--atgctcgagaccaatc
atgcgtaactttatc-tcgtttggactctat-tgacccgtatgc---gtgt------aaa
aagcgctcacaa
>Lotus-discolor-444
tcgtatccttgc-aaacaatccaact----tgtaaactcgtttgactatt---tggg--c
aa-gcttgggg--------tgta--tcccaccac--aacttccc-aat-----ttagggg
gaaaccac--------attggggtctcctcctaat-aaataac-aaa-ccccggcgcttg
atgcgtcaagg-aattgaaattgtt--agt--tgcactcttgccggccc-ggatacggtg
cttgtgcatgagt-tgcc-atgacacatta--tacataaaatgactctcggcnnnnnnnn
nnnnnnnnnnnnnnnnnnnnnnnnnnnnnnnnnnnnnnnnnnnnnggtgtgaattgcaga
atcccgtgaaccatc-gagtctttgaacgcaagttgcgcccgaaaccattaggttgaggg
cacgtctgcctgggtgtcacacatcgttgccccaacgtc-aaatgtctagtgcaat-gtg
gcgtgtggggtgaatgttggcctcccgtgagttcagcctcacggttggtttaaaattgag
--tccatggtatggt-atgccatgatggatggtggttgagta--actctcgagaccaatc
atgggaaactttatc-tttcttgggctctat-aaacccgtatgc---gtgt-------ga
gcacgctcacaa
>Lotus-dorycnium-ssp-anatolicum-1127
tcgcatcctcgc-aaacaatccaacc----cgtaaacttgtctgactatt---cggg--c
ag-gcttgggg--------tgca--atgcaccgc--gacctccc-aat-----ttggggg
gaaaccaca---agtgattggggtctcctcctaac-aaataac-aaa-ccccggcgcttg
atgcgtcaagg-aattgaaactgtt--agt--tgcactcttgtcggccc-gaatacggtg
cttgcgcaagagc-tgcc-atgacacattc--tacataaaatgactctcggcaacggata
tctcggctctcgcatcgatgaagaacgtagcgaaatgcgatacttggtgtgaattgcaga
atcccgtgaaccatc-gagtctttgaacgcaagttgcgcccgaaaccattaggttgaggg
cacgtctgcctgggtgtcacacatcgttgccccaacgcc-aaa-----catgctgt-gcg
gcgcgtggggtgaatgttggcctcccgcgagttcaggctcacggttggttgaaaattggg
--tccatggcagggt-atgccatgatggatggtggttgagga--atgctcgagaccaatc
atggcaaactccacctttgcttgggccctag---acccgtatgc---gtgc-------aa
ccacgctcacaa
>Lotus-dorycnium-ssp-anatolicum-1443
tcgcatcctcgc-aaacaatccaacc----cgtaaacttgtctgactatt---cggg--c
ag-gcttgggg--------tgca--atgcaccgc--gacctccc-aat-----ttggggg
gaaaccaca---agtgattggggtctcctcctaac-aaataac-aaa-ccccggcgcttg
atgcgtcaagg-aattgaaactgtt--agt--tgcactcttgtcggccc-gaatacggtg
cttgcgcaagagc-tgcc-atgacacattc--tacataaaatgactctcggcaacggata
tctcggctctcgcatcgatgaagaacgtagcgaaatgcgatacttggtgtgaattgcaga
atcccgtgaaccatc-gagtctttgaacgcaagttgcgcccgaaaccattaggttgaggg
cacgtctgcctgggtgtcacacatcgttgccccaacgcc-aaa-----catgctgt-gcg
gcgcgtggggtgaatgttggcctcccgcgagttcaggctcacggttggttgaaaattggg
--tccatggcagggt-atgccatgatggatggtggttgagga--atgctcgagaccaatc
atggcaaactccacctttgcttgggccttag---acccgtatgc---gtgc-------aa
ccacgctcacaa
>Lotus-dorycnium-ssp-anatolicum-1578
tcgcatcctcgc-aaacaatccaacc----cgtaaacttgtctgactatt---cggg--c
ag-gcttgggg--------tgca--atgcaccgc--gacctccc-aat-----ttggggg
gaaaccaca---agtgattggggtctcctcctaac-aaataac-aaa-ccccggcgcttg
atgcgtcaagg-aattgaaactgtt--agt--tgcactcttgtcggccc-gaatacggtg
cttgcgcaagagc-tgcc-atgacacattc--tacataaaatgactctcggcaacggata
tctcggctctcgcatcgatgaagaacgtagcgaaatgcgatacttggtgtgaattgcaga
atcccgtgaaccatc-gagtctttgaacgcaagttgcgcccgaaaccattaggttgaggg
cacgtctgcctgggtgtcacacatcgttgccccaacgcc-aaa-----catgctgt-gcg
gcgcgtggggtgaatgttggcctcccgcgagttcaggctcacggttggttgaaaattggg
--tccatggcagggt-atgccatgatggatggtggttgagga--atgctcgagaccaatc
atggcaaactccacctttgcttgggccctag---acccgtatgc---gtgc-------aa
ccacgctcacaa
>Lotus-dorycnium-ssp-anatolicum-1591
tcgcatcctcgc-aaacaatccaacc----cgtaaacttgtctgactatt---cggg--c
ag-gcttgggg--------tgca--atgcaccgc--gacctccc-aat-----ttggggg
gaaaccaca---agtgattggggtctcctcctaac-aaataac-aaa-ccccggcgcttg
atgcgtcaagg-aattgaaactgtt--agt--tgcactcttgtcggccc-gaatacggtg
cttgcgcaagagc-tgcc-atgacacattc--tacataaaatgactctcggcaacggata
tctcggctctcgcatcgatgaagaacgtagcgaaatgcgatacttggtgtgaattgcaga
atcccgtgaaccatc-gagtctttgaacgcaagttgcgcccgaaaccattaggttgaggg
cacgtctgcctgggtgtcacacatcgttgccccaacgcc-aaa-----catgctgt-gcg
gcgcgtggggtgaatgttggcctcccgcgagttcaggctcacggttggttgaaaattggg
--tccatggcagggt-atgccatgatggatggtggttgagga--atgctcgagaccaatc
atggcaaactccacctttgcttgggccctag---acccgtatgc---gtgc-------aa
ccacgctcacaa
>Lotus-dorycnium-ssp-anatolicum-5885
tcgcatcctcgc-aaacaatccaacc----cgtaaacttgtctgactatt---cggg--c
ag-gcttgggg--------tgca--atgcaccgc--gacctccc-aat-----ttggggg
gaaaccaca---agtgattggggtctcctcctaac-aaataac-aaa-ccccggcgcttg
atgcgtcaagg-aattgaaactgtt--agt--tgcactcttgtcggccc-gaatacggtg
cttgcgcaagagc-tgcc-atgacacattc--tacataaaatgactctcggcaacggata
tctcggctctcgcatcgatgaagaacgtagcgaaatgcgatacttggtgtgaattgcaga
atcccgtgaaccatc-gagtctttgaacgcaagttgcgcccgaaaccattaggttgaggg
cacgtctgcctgggtgtcacacatcgttgccccaacgcc-aaa-----catgctgt-gcg
gcgcgtggggtgaatgttggcctcccgcgagttcaggctcacggttggttgaaaattggg
--tccatggcagggt-atgccatgatggatggtggttgagga--atgctcgagaccaatc
atggcaaactccacctttgcttgggccctag---acccgtatgc---gtgc-------aa
ccacgctcacaa
>Lotus-dorycnium-ssp-anatolicum-Donmez
tcgcatcctcgc-aaacaatccaacc----cgtaaacttgtctgactatt---cggg--c
ag-gcttgggg--------tgca--atgcaccgc--gacctccc-aat-----ttggggg
gaaaccaca---agtgattggggtctcctcctaac-aaataac-aaa-ccccggcgcttg
atgcgtcaagg-aattgaaactgtt--agt--tgcactcttgtcggccc-gaatacggtg
cttgcgcaagagc-tgcc-atgacacattc--tacataaaatgactctcggcaacggata
tctcggctctcgcatcgatgaagaacgtagcgaaatgcgatacttggtgtgaattgcaga
atcccgtgaaccatc-gagtctttgaacgcaagttgcgcccgaaaccattaggttgaggg
cacgtctgcctgggtgtcacacatcgttgccccaacgcc-aaa-----catgctgt-gcg
gcgcgtggggtgaatgttggcctcccgcgagttcaggctcacggttggttgaaaattggg
--tccatggcagggt-atgccatgatggatggtggttgagga--atgctcgagaccaatc
atggcaaactccacctttgcttgggccctag---acccgtatgc---gtgc-------aa
ccacgctcacaa
>Lotus-dorycnium-ssp-gracile-6
tcgtatcctcgc-aaacaattcaacc----cgtaaacttgtctgactatt---cggg--c
ag-gcttgggg--------tgca--atgcacckc--aacctccc-aat-----ttggggg
gaaaccaca---agtgattggggtctcctcctaac-aaataac-aaa-ccccggcgcttg
atgcgtcaagg-aattgaaactgtt--agt--tgcactcttgtcgaccc-ggatacggtg
cttgsgcaagagc-tgcc-atgacacattc--tacataaaatgactctcggcaacggata
tctcggctctcgcatcgatgaagaacgtagcgaaatgcgatacttggtgtgaattgcaga
atcccgtgaaccatc-gagtctttgaacgcaagttgcgcccgaaaccattaggttgaggg
cacgtctgcctgggtgtcacacatcgttgccccaacgcc-aaa-----catgytgt-gcg
acgcgtggggtgaatgttggcctcccgcgagttcaggctcacggttggttgaaaattgga
--tccatggcagggt-atgccatgatggatggtggttgagga--atgctcgagaccaatc
atggcaaactctacctttgcttgggccctag---acccgtatgc---gtgc-------aa
ccacgctcacaa
>Lotus-dorycnium-ssp-gracile-D8
tcgtatcctcgc-aaacaattcaacc----cgtaaacttgtctgactatt---cggg--c
ag-gcttgggg--------tgca--atgcacctc--aacctccc-aat-----ttggggg
gaaaccaca---agtgattggggtctcctcctaac-aaataac-aaa-ccccggcgcttg
atgcgtcaagg-aattgaaactgtt--agt--tgcactcttgtcgaccc-ggatacggtg
cttgggcaagagc-tgcc-atgacacattc--tacataaaatgactctcggcaacggata
tctcggctctcgcatcgatgaagaacgtagcgaaatgcgatacttggtgtgaattgcaga
atcccgtgaaccatc-gagtctttgaacgcaagttgcgcccgaaaccattaggttgaggg
cacgtctgcctgggtgtcacacatcgttgccccaacgcc-aaa-----catgctgt-gcg
acgcgtggggtgaatgttggcctcccgcgagttcaggctcacggttggttgaaaattgga
--tccatggcagggt-atgccatgatggatggtggttgagga--atgctcgagaccaatc
atggcaaactctacctttgcttgggccctag---acccgtatgc---gtgc-------aa
ccacgctcacaa
>Lotus-dorycnium-ssp-gracile-GRAC1
tcgtatcctcgc-aaacaattcaacc----cgtaaacttgtctgactatt---cggg--c
ag-gcttgggg--------tgca--atgcacckc--aacctccc-aat-----ttggggg
gaaaccaca---agtgattggggtctcctcctaac-aaataac-aaa-ccccggcgcttg
atgcgtcaagg-aattgaaactgtt--agt--tgcactcttgtcgaccc-ggatacggtg
cttgsgcaagagc-tgcc-atgacacattc--tacataaaatgactctcggcaacggata
tctcggctctcgcatcgatgaagaacgtagcgaaatgcgatacttggtgtgaattgcaga
atcccgtgaaccatc-gagtctttgaacgcaagttgcgcccgaaaccattaggttgaggg
cacgtctgcctgggtgtcacacatcgttgccccaacgcc-aaa-----catgctgt-gcg
acgcgtggggtgaatgttggcctcccgcgagttcaggctcacggttggttgaaaattgga
--tccatggcagggt-atgccatgatggatggtggttgagga--atgctcgagaccaatc
atggcaaactctacctttgcttgggccctag---acccgtatgc---gtgc-------aa
ccacgctcacaa
>Lotus-dorycnium-ssp-gracile-GRAC2-1
tcgtatcctcgc-aaacaattcaacc----cgtaaacttgtctgactatt---cggg--c
ag-gcttgggg--------tgca--atgcacckc--aacctccc-aat-----ttggggg
gaaaccaca---agtgattggggtctcctcctaac-aaataac-aaa-ccccggcgcttg
atgcgtcaagg-aattgaaactgtt--agt--tgcactcttgtcgaccc-ggatacggtg
cttgsgcaagagc-tgcc-atgacacattc--tacataaaatgactctcggcaacggata
tctcggctctcgcatcgatgaagaacgtagcgaaatgcgatacttggtgtgaattgcaga
atcccgtgaaccatc-gagtctttgaacgcaagttgcgcccgaaaccattaggttgaggg
cacgtctgcctgggtgtcacacatcgttgccccaacgcc-aaa-----catgctgt-gcg
acgcgtggggtgaatgttggcctcccgcgagttcaggctcacggttggttgaaaattgga
--tccatggcagggt-atgccatgatggatggtggttgagga--atgctcgagaccaatc
atggcaaactctacctttgcttgggccctag---acccgtatgc---gtgc-------aa
ccacgctcacaa
>Lotus-dorycnium-ssp-gracile-GRAC2-2
tcgtatcctcgc-aaacaattcaacc----cgtaaacttgtctgactatt---cggg--c
ag-gcttgggg--------tgca--atgcacckc--aacctccc-aat-----ttggggg
gaaaccaca---agtgattggggtctcctcctaac-aaataac-aaa-ccccggcgcttg
atgcgtcaagg-aattgaaactgtt--agt--tgcactcttgtcgaccc-ggatacggtg
cttgsgcaagagc-tgcc-atgacacattc--tacataaaatgactctcggcaacggata
tctcggctctcgcatcgatgaagaacgtagcgaaatgcgatacttggtgtgaattgcaga
atcccgtgaaccatcggagtctttgaacgcaagttgcgcccgaaaccattaggttgaggg
cacgtctgcctgggtgtcacacatcgttgccccaacgcc-aaa-----catgctgt-gcg
acgcgtggggtgaatgttggcctcccgcgagttcaggctcacggttggttgaaaattgga
--tccatggcagggt-atgccatgatggatggtggttgagga--atgctcgagaccaatc
atggcaaactctacctttgcttgggccctag---acccgtatgc---gtgc-------aa
ccacgctcacaa
>Lotus-dorycnium-ssp-gracile-GRAC3
tcgtatcctcgc-aaacaattcaacc----cgtaaacttgtctgactatt---cggg--c
ag-gcttgggg--------tgca--atgcacckc--aacctccc-aat-----ttggggg
gaaaccaca---agtgattggggtctcctcctaac-aaataac-aaa-ccccggcgcttg
atgcgtcaagg-aattgaaactgtt--agt--tgcactcttgtcgaccc-ggatacggtg
cttgsgcaagagc-tgcc-atgacacattc--tacataaaatgactctcggcaacggata
tctcggctctcgcatcgatgaagaacgtagcgaaatgcgatacttggtgtgaattgcaga
atcccgtgaaccatc-gagtctttgaacgcaagttgcgcccgaaaccattaggttgaggg
cacgtctgcctgggtgtcacacatcgttgccccaacgcc-aaa-----catgctgt-gcg
acgcgtggggtgaatgttggcctcccgcgagttcaggctcacggttggttgaaaattgga
--tccatggcagggt-atgccatgatggatggtggttgagga--atgctcgagaccaatc
atggcaaactctacctttgcttgggccctag---acccgtatgc---gtgc-------aa
ccacgctcacaa
>Lotus-dorycnium-ssp-gracile-GRAC4
tcgtatcctcgc-aaacaattcaacc----cgtaaacttgtctgactatt---cggg--c
ag-gcttgggg--------tgca--atgcaccgc--aacctccc-aat-----ttggggg
gaaaccaca---agtgattggggtctcctcctaac-aaataac-aaa-ccccggcgcttg
atgcgtcaagg-aattgaaactgtt--agt--tgcactcttgtcgaccc-ggatacggtg
cttgcgcaagagc-tgcc-atgacacattc--tacataaaatgactctcggcaacggata
tctcggctctcgcatcgatgaagaacgtagcgaaatgcgatacttggtgtgaattgcaga
atcccgtgaaccatc-gagtctttgaacgcaagttgcgcccgaaaccattaggttgaggg
cacgtctgcctgggtgtcacacatcgttgccccaacgcc-aaa-----catgctgt-gcg
acgcgtggggtgaatgttggcctcccgcgagttcaggctcacggttggttgaaaattgga
--tccatggcagggt-atgccatgatggatggtggttgagga--atgctcgagaccaatc
atggcaaactctacctttgcttgggccctag---acccgtatgc---gtgc-------aa
ccacgctcacaa
>Lotus-dorycnium-ssp-gracile-PENT01
tcgtatcctcgc-aaacaatycaacc----cgtaaacttgtctgactatt---cggg--c
ag-gcttgggg--------tgca--atgcaccgc--aacctccc-aat-----ttggggg
gaaaccaca---agtgattggggtctcctcctaac-aaataac-aaa-ccccggcgcttg
atgcgtcaagg-aattgaaactgtt--agt--tgcactcttgtcgrccc-ggatacggtg
cttgcgcaagagc-tgcc-atgacacattc--tacataaaatgactctcggcaacggata
tctcggctctcgcatcgatgaagaacgtagcgaaatgcgatacttggtgtgaattgcaga
atcccgtgaaccatc-gagtctttgaacgcaagttgcgcccgaaaccattaggttgaggg
cacgtctgcctgggtgtcacacatcgttgccccaacgcc-aaa-----catgytgt-gcg
rcgcgtggggtgaatgytggcctcccgcgagttcaggctcacggttggttgaaaattgga
--tccatggcagggt-atgccatgatggatggtggttgagga--atgctcgagaccaatc
atggcaaactctacctttgcttgggccctag---acccgtatgc---gtgc-------aa
ccacgctcacaa
>Lotus-dorycnium-ssp-haussknechtii-2232
tcgcatcctcgc-aaacaatccaacc----cgtaaacttgtctgactatt---cggg--c
ag-gcttgggg--------tgca--atgcaccgc--gacctccc-aat-----ttggggg
gaaaccaca---agtgattggggtctcctcctaac-aaataac-aaa-ccccggcgcttg
atgcgtcaagg-aattgaaactgtt--agt--tgcactcttgtcggccc-gaatacggtg
cttgcgcaagagc-tgcc-atgacacattc--tacataaaatgactctcggcaacggata
tctcggctctcgcatcgatgaagaacgtagcgaaatgcgatacttggtgtgaattgcaga
atcccgtgaaccatc-gagtctttgaacgcaagttgcgcccgaaaccattaggttgaggg
cacgtctgcctgggtgtcacacatcgttgccccaacgcc-aaa-----catgctgt-gcg
gcgcgtggggtgaatgttggcctcccgcgagttcaggctcacggttggttgaaaattggg
--tccatggcagggt-atgccatgatggatggtggttgagga--atgctcgagaccaatc
atggcaaactctacctttgcttgggccctag---acccgtatgc---gtgc-------aa
ccacgctcacaa
>Lotus-dorycnium-ssp-haussknechtii-4980
tcgcatcctcgc-aaacaatccaacc----cgtaaacttgtctgactatt---aggg--c
ag-gcttgggg--------tgca--atgcacctc--aacctccc-aat-----ttggggg
gaaaccaca---agtgattggggtctcctcctaac-aaataac-aaa-ccccggcgcttg
atgcgtcaagg-aattgaaactgtt--agt--tgcactcttgtcggccc-gaatacggtg
cttgcgcaagagc-tgcc-atgacacattc--tacataaaatgactctcggcaacggata
tctcggctctcgcatcgatgaagaacgtagcgaaatgcgatacttggtgtgaattgcaga
atcccgtgaaccatc-gagtctttgaacgcaagttgcgcccgaaaccattaggttgaggg
cacgtctgcctgggtgtcacacatcgttgccccaacgcc-aaa-----catgctgt-gcg
gcgcgtggggtgaatgttggcctcccgcgagttcaggctcacggttggttgaaaattggg
--tccatggcagggt-atgccacgatggatggtggttgagga--attctcgagaccaatc
atggcaaactctacctttgcttgggccctag---acccgtatgc---gtgc-------aa
ccacgctcacaa
>Lotus-dorycnium-ssp-haussknechtii-7073
tcgcatcctcgc-aaacaatccaacc----cgtaaacttgtctgactatt---cggg--c
ag-gcttgggg--------tgca--atgcaccgc--gacctccc-aat-----ttggggg
gaaaccaca---agtgattggggtctcctcctaac-aaataac-aaa-ccccggcgcttg
atgcgtcaagg-aattgaaactgtt--agt--tgcactyttgtcggccc-gaatacggtg
cttgcgcaagagc-tgcc-atgacacattc--tacataaaatgactctcggcaacggata
tctcggctctcgcatcgatgaagaacgtagcgaaatgcgatacttggtgtgaattgcaga
atcccgtgaaccatc-gagtctttgaacgcaagttgcgcccgaaaccattaggttgaggg
cacgtctgcctgggtgtcacacatcgttgccccaacgcc-aaa-----catgctgt-gcg
gcgcgtggggtgaatgttggcctcccgcgagttcaggctcacggttggttgaaaattggg
--tccatggcagggt-atgccatgatggatggtggttgagga--atgctcgagaccaatc
atggcaaactctacctttgcttgggccctag---acccgtatgc---gtgc-------aa
ccacgctcannn
>Lotus-dorycnium-ssp-haussknechtii-9391
tcgcatcctcgc-aaacaatccaacc----cgtaaacttgtctgactatt---aggg--c
ag-gcttgggg--------tgca--atgcacctc---rcctccc-aat-----ttggggg
gaaaccaca---agtgattggggtctcctcctaac-aaataac-aaa-ccccggcgcttg
atgcgtcaagg-aattgaaaytgtt--agt--tgcactcttgtcggccc-gaatacggtg
cttgcgcaagagc-tgcc-atgacacattc--tacataaaatgactctcggcaacggata
tctcggctctcgcatcgatgaagaacgtagcgaaatgcgatacttggtgtgaattgcaga
atcccgtgaaccatc-gagtctttgaacgcaagttgcgcccgaaaccattaggttgaggg
cacgtctgcctgggtgtcacacatcgttgccccaacgcc-aaa-----catgctgt-gcg
gcgcgtggggtgaatgttggcctcccgygagttcaggctcacggttggttgaaaattggg
--tccatggcagggt-atgccaygatggatggtggttgagga--attctcgagaccaatc
atggcaaactctacctttgcttgggccctag---acccgtatgc---gtgc-------aa
ccacgctcacaa
>Lotus-dorycnium-ssp-haussknechtii-PENT11
tcgcatcctcgc-aaacaatccaacc----cgtaaacttgtctgactatt---cggg--c
ag-gcttgggg--------tgca--atgcaccgc--gacctccc-aat-----ttggggg
gaaaccaca---agtgattggggtctcctcctaac-aaataac-aaa-ccccggcgcttg
atgcgtcaagg-aattgaaactgtt--agt--tgcactcttgtcggccc-gaatacggtg
cttgcgcaagagc-tgcc-atgacacattc--tacataaaatgactctcggcaacggata
tctcggctctcgcatcgatgaagaacgtagcgaaatgcgatacttggtgtgaattgcaga
atcccgtgaaccatc-gagtctttgaacgcaagttgcgcccgaaaccattaggttgaggg
cacgtctgcctgggtgtcacacatcgttgccccaacgcc-aaa-----catgctgt-gcg
gcgcgtggggtgaatgttggcctcccgcgagttcaggctcacggttggttgaaaattggg
--tccatggcagggt-atgccatgatggatggtggttgagga--atgctcgagaccaatc
atggcaaactccacctttgcttgggccctag---acccgtatgc---gtgc-------aa
ccacgctcacaa
>Lotus-dorycnium-ssp-pentaphyllum-D2
tcgtatcctcgc-aaacaattcaacc----cgtaaacttgtctgactatt---cggg--c
ag-gcttgggg--------tgca--atgcaccgc--aacctccc-aat-----ttggggg
gaaaccaca---agtgattggggtctcctcctaac-aaataac-aaa-ccccggcgcttg
atgcgtcaagg-aattgaaactgtt--agt--tgcactcttgtcgaccc-ggatacggtg
cttgcgcaagagc-tgcc-atgacacattc--tacataaaatgactctcggcaacggata
tctcggctctcgcatcgatgaagaacgtagcgaaatgcgatacttggtgtgaattgcaga
atcccgtgaaccatc-gagtctttgaacgcaagttgcgcccgaaaccattaggttgaggg
cacgtctgcctgggtgtcacacatcgttgccccaacgcc-aaa-----catgctgt-gcg
acgcgtggggtgaatgttggcctcccgcgagttcaggctcacggttggttgaaaattgga
--tccatggcagggt-atgccatgatggatggtggttgagga--atgctcgagaccaatc
atggcaaactctacctttgcttgggccctag---acccgtatgc---gtgc-------aa
ccacgctcacaa
>Lotus-dorycnium-ssp-pentaphyllum-D3
tcgtatcctcgc-aaacaatycaacc----cgtaaacttgtctgactatt---cggg--c
ag-gcttgggg--------tgca--atgcaccgc--aacctccc-aat-----ttggggg
gaaaccaca---agtgattggggtctcctcctaac-aaataac-aaa-ccccggcgcttg
atgcgtcaagg-aattgaaactgtt--agt--tgcactcttgtcgaccc-ggatacggtg
cttgcgcaagagc-tgcc-atgacacattc--tacataaaatgactctcggcaacggata
tctcggctctcgcatcgatgaagaacgtagcgaaatgcgatacttggtgtgaattgcaga
atcccgtgaaccatc-gagtctttgaacgcaagttgcgcccgaaaccattaggttgaggg
cacgtctgcctgggtgtcacacatcgttgccccaacgcc-aaa-----catgttgt-gcg
acgcgtggggtgaatgttggcctcccgcgagttcaggctcacggttggttgaaaattgga
--tccgtggcagggt-atgccatgatggatggtggttgagga--atgctcgagaccaatc
atggcaaactctacctttgcttgggccctag---acccgtatgc---gtgc-------aa
ccacgctcacaa
>Lotus-dorycnium-ssp-pentaphyllum-D7
tcgtatcctcgc-aaacaatycaacc----cgtaaacttgtctgactatt---cggg--c
ag-gcttgggg--------tgca--atgcaccgc--aacctccc-aat-----ttggggg
gaaaccaca---agtgattggggtctcctcctaac-aaataac-aaa-ccccggcgcttg
atgcgtcaagg-aattgaaactgtt--agt--tgcactcttgycgrccc-ggatacggtg
cttgcgcargagc-tgcc-atgacacattc--tacataaaatgactctcggcaacggata
tctcggctctcgcatcgatgaagaacgtagcgaaatgcgatacttggtgtgaattgcaga
atcccgtgaaccatc-gagtctttgaacgcaagttgcgcccgaaaccattaggttgaggg
cacgtctgcctgggtgtcacacatcgttgccccaacgcc-aaa-----catgytgt-gcg
rcgcgtggggtgaatgttggcctcccgcgagttcaggctcacggttggttgaaaattgga
--tccrtggcagggt-atgccatgatggatggtggttgagga--atgctcgagaccaatc
atggcaaactctacctttgcttgggccctag---acccgtatgc---gtgc-------aa
ccacgctcacaa
>Lotus-dorycnium-ssp-pentaphyllum-PENT03
tcgtatcctcgc-aaacaattcaacc----cgtaaacttgtctgactatt---cggg--c
ag-gcttgggg--------tgca--atgcaccgc--aacctccc-aat-----ttggggg
gaaaccaca---agtgattggggtctcctcctaac-aaataac-aaa-ccccggcgcttg
atgcgtcaagg-aattgaaactgtt--agt--tgcactcttgtcgaccc-ggatacggtg
cttgcgcaagagc-tgcc-atgacacattc--tacataaaatgactctcggcaacggata
tctcggctctcgcatcgatgaagaacgtagcgaaatgcgatacttggtgtgaattgcaga
atcccgtgaaccatc-gagtctttgaacgcaagttgcgcccgaaaccattaggttgaggg
cacgtctgcctgggtgtcacacatcgttgccccaacgcc-aaa-----catgctgt-gcg
acgcgtggggtgaatgttggcctcccgcgagttcaggctcacggttggttgaaaattgga
--tccatggcagggt-atgccatgatggatggtggttgagga--atgctcgagaccaatc
atggcaaactctacctttgcttgggccctag---acccgtatgc---gtgc-------aa
ccacgctcacaa
>Lotus-dorycnium-ssp-pentaphyllum-PENT04
tcgtatcctcgc-aaacaattcaacc----cgtaaacttgtctgactatt---cggg--c
ag-gcttgggg--------tgca--atgcaccgc--aacctccc-aat-----ttggggg
gaaaccaca---agtgattggggtctcctcctaac-aaataac-aaa-ccccggcgcttg
atgcgtcaagg-aattgaaactgtt--agt--tgcactcttgtcgaccc-ggatacggtg
cttgcgcaagagc-tgcc-atgacacattc--tacataaaatgactctcggcaacggata
tctcggctctcgcatcgatgaagaacgtagcgaaatgcgatacttggtgtgaattgcaga
atcccgtgaaccatc-gagtctttgaacgcaagttgcgcccgaaaccattaggttgaggg
cacgtctgcctgggtgtcacacatcgttgccccaacgcc-aaa-----catgctgt-gcg
acgcgtggggtgaatgttggcctcccgcgagttcaggctcacggttggttgaaaattgga
--tccatggcagggt-atgccatgatggatggtggttgagga--atgctcgagaccaatc
atggcaaactctacctttgcttgggccctag---acccgtatgc---gtgc-------aa
ccacgctcacaa
>Lotus-dorycnium-ssp-pentaphyllum-PENT06
tcgtatcctcgc-aaacaattcaacc----cgtaaacttgtctgactatt---cggg--c
ag-gcttgggg--------tgca--atgcaccgc--aacctccc-aat-----ttggggg
gaaaccaca---agtgattggggtctcctcctaac-aaataac-aaa-ccccggcgcttg
atgcgtcaagg-aattgaaactgtt--agt--tgcactcttgtcgaccc-ggatacggtg
cttgcgcaagagc-tgcc-atgacacattc--tacataaaatgactctcggcaacggata
tctcggctctcgcatcgatgaagaacgtagcgaaatgcgatacttggtgtgaattgcaga
atcccgtgaaccatc-gagtctttgaacgcaagttgcgcccgaaaccattaggttgaggg
cacgtctgcctgggtgtcacacatcgttgccccaacgcc-aaa-----catgytgt-gcg
acgcgtggggtgaatgttggcctcccgcgagttcaggctcacggttggttgaaaattgga
--tccrtggcagggt-atgccatgatggatggtggttgagga--atgctcgagaccaatc
atggcaaactctacctttgcttgggccctag---acccgtatgc---gtgc-------aa
ccacgctcacaa
>Lotus-dorycnium-ssp-pentaphyllum-PENT09
tcgtatcctcgc-aaacaatycaacc----cgtaaacttgtctgactatt---cggg--c
ag-gcttgggg--------tgca--atgcaccgc--aacctccc-aat-----ttggggg
gaaaccaca---agtgattggggtctcctcctaac-aaataac-aaa-ccccggcgcttg
atgcgtcaagg-aattgaaactgtt--agt--tgcactcttgtcgaccc-ggatacggtg
cttgcgcaagagc-tgcc-atgacacattc--tacataaaatgactctcggcaacggata
tctcggctctcgcatcgatgaagaacgtagcgaaatgcgatacttggtgtgaattgcaga
atcccgtgaaccatc-gagtctttgaacgcaagttgcgcccgaaaccattaggttgaggg
cacgtctgcctgggtgtcacacatcgttgccccaacgcc-aaa-----catgytgt-gcg
acgcgtggggtgaatgttggcctcccgcgagttcaggctcacggttggttgaaaattgga
--tccrtggcagggt-atgccatgatggatggtggttgagga--atgctcgagaccaatc
atggcaaactctacctttgcttgggccctag---acccgtatgc---gtgc-------aa
ccacgctcacaa
>Lotus-dorycnium-ssp-pentaphyllum-PENT10
tcgtatcctcgc-aaacaatycaacc----cgtaaacttgtctgactatt---cggg--c
ag-gcttgggg--------tgca--atgcaccgc--aacctccc-aat-----ttggggg
gaaaccaca---agtgattggggtctcctcctaac-aaataac-aaa-ccccggcgcttg
atgcgtcaagg-aattgaaactgtt--agt--tgcactcttgtcgaccc-ggatacggtg
cttgcgcaagagc-tgcc-atgacacattc--tacataaaatgactctcggcaacggata
tctcggctctcgcatcgatgaagaacgtagcgaaatgcgatacttggtgtgaattgcaga
atcccgtgaaccatc-gagtctttgaacgcaagttgcgcccgaaaccattaggttgaggg
cacgtctgcctgggtgtcacacatcgttgccccaacgcc-aaa-----catgytgt-gcg
acgcgtggggtgaatgttggcctcccgcgagttcaggctcacggttggttgaaaattgga
--tccrtggcagggt-atgccatgatggatggtggttgagga--atgctcgagaccaatc
atggcaaactctacctttgcttgggccctag---acccgtatgc---gtgc-------aa
ccacgctcacaa
>Lotus-dorycnium-ssp-pentaphyllum-Sp2
tcgtatcctcgc-aaacaattcaacc----cgtaaacttgtctgactatt---cggg--c
ag-gcttgggg--------tgca--atgcaccgc--aacctccc-aat-----ttggggg
gaaaccaca---agtgattggggtctcctcctaac-aaataac-aaa-ccccggcgcttg
atgcgtcaagg-aattgaaactgtt--agt--tgcactcttgtcgaccc-ggatacggtg
cttgcgcaagagc-tgcc-atgacacattc--tacataaaatgactctcggcaacggata
tctcggctctcgcatcgatgaagaacgtagcgaaatgcgatacttggtgtgaattgcaga
atcccgtgaaccatc-gagtctttgaacgcaagttgcgcccgaaaccattaggttgaggg
cacgtctgcctgggtgtcacacatcgttgccccaacgcc-aaa-----catgytgt-gcg
acgcgtggggtgaatgttggcctcccgcgagttcaggctcacggttggttgaaaattgga
--tccatggcagggt-atgccatgatggatggtggttgagga--atgctcgagaccaatc
atggcaaactctacctttgcttgggccctag---acccgtatgc---gtgc-------aa
ccacgctcacaa
>Lotus-dorycnium-ssp-pentaphyllum-x-gracile-Fr3
tcgtatcctcgc-aaacaattcaacc----cgtaaacttgtctgactatt---cggg--c
ag-gcttgggg--------tgca--atgcacckc--aacctccc-aat-----ttggggg
gaaaccaca---agtgattggggtctcctcctaac-aaataac-aaa-ccccggcgcttg
atgcgtcaagg-aattgaaactgtt--agt--tgcactcttgtcgaccc-ggatacggtg
cttgsgcaagagc-tgcc-atgacacattc--tacataaaatgactctcggcaacggata
tctcggctctcgcatcgatgaagaacgtagcgaaatgcgatacttggtgtgaattgcaga
atcccgtgaaccatc-gagtctttgaacgcaagttgcgcccgaaaccattaggttgaggg
cacgtctgcctgggtgtcacacatcgttgccccaacgcc-aaa-----catgytgt-gcg
rcgcgtggggtgaatgttggcctcccgcgagttcaggctcacggttggttgaaaattgga
--tccatggcagggt-atgccatgatggatggtggttgagga--atgctcgagaccaatc
atggcaaactctacctttgcttgggccctag---acccgtatgc---gtgc-------aa
ccacgctcacaa
>Lotus-dorycnium-ssp-pentaphyllum-x-gracile-PENT07
tcgtatcctcgc-aaacaatycaacc----cgtaaacttgtctgactatt---cggg--c
ag-gcttgggg--------tgca--atgcaccgc--aacctccc-aat-----ttggggg
gaaaccaca---agtgattggggtctcctcctaac-aaataac-aaa-ccccggcgcttg
atgcgtcaagg-aattgaaactgtt--agt--tgcactcttgtcgaccc-ggatacggtg
cttgcgcaagagc-tgcc-atgacacattc--tacataaaatgactctcggcaacggata
tctcggctctcgcatcgatgaagaacgtagcgaaatgcgatacttggtgtgaattgcaga
atcccgtgaaccatc-gagtctttgaacgcaagttgcgcccgaaaccattaggttgaggg
cacgtctgcctgggtgtcacacatcgttgccccaacgcc-aaa-----catgytgt-gcg
rcgcgtggggtgaatgttggcctcccgcgagttcaggctcacggttggttgaaaattgga
--tccrtggcagggt-atgccatgatggatggtggttgagga--atgctcgagaccaatc
atggcaaactctacctttgcttgggccctag---acccgtatgc---gtgc-------aa
ccacgctcacaa
>Lotus-dorycnium-ssp-pentaphyllum-x-gracile-PENT08
tcgtatcctcgc-aaacaatycaacc----cgtaaacttgtctgactatt---cggg--c
ag-gcttgggg--------tgca--atgcaccgc--aacctccc-aat-----ttggggg
gaaaccaca---agtgattggggtctcctcctaac-aaataac-aaa-ccccggcgcttg
atgcgtcaagg-aattgaaactgtt--agt--tgcactcttgtcgaccc-ggatacggtg
cttgcgcaagagc-tgcc-atgacacattc--tacataaaatgactctcggcaacggata
tctcggctctcgcatcgatgaagaacgtagcgaaatgcgatacttggtgtgaattgcaga
atcccgtgaaccatc-gagtctttgaacgcaagttgcgcccgaaaccattaggttgaggg
cacgtctgcctgggtgtcacacatcgttgccccaacgcc-aaa-----catgytgt-gcg
rcgcgtggggtgaatgttggcctcccgcgagttcaggctcacggttggttgaaaattgga
--tccrtggcrgggt-atgccatgatggatggtggttgagga--atgctcgagaccaatc
atggcaaactctacctttgcttgggccctag---acccgtatgc---gtgc-------aa
ccacgctcacaa
>Lotus-edulis-623
tcgtgtccttgc-aaacaatccaact----tgtaaactcgtttgactatt---cggg--c
at-gctcgggg--------tgta--tcccacctc--aacatccc-aat-----ttaggtg
gaaaccac--------attggggtctcctcctaaw-aaataac-aaa-ccccggcgcttg
acgcntcaagg-aactgaaattgtt--agc--tgcactcttgtcggccc-ggaaacggtg
ctcgtgcaagggc-tgcc-atgacacattc--tacacaaaatgactctcggcaacggata
tctcggctctcgcatcgatgaagaacgtagcgaaatgcgatacttggtgtgaattgcaga
atcccgtgaaccatc-gagtctttgaacgcaagttgcgcccgaaaccattaggttgaggg
cacgcctgcctgggtgtcacacatcgttgccccaacgcc-aaacgctccgtgcttt-gtg
gtgtgtggggtgaatgttggcctcccgtgagttcaggctcacggttggttgaaaattggg
--tccatggtgaagt-ttgccatgatggatggtggctgagta--atgctcgagaccaatc
gtggaaaactttatc-ttgcttgggctctaa-tgacccgtatgc---gtgt-------aa
ccgcgctcacaa
>Lotus-eriophthalmus-ERIO-MW412843
tcgtatccttgc-aaacaatccaact----tgtaaactcgtttgactatt---cggg--c
tt-gcttgggg--------tgta--tcccaccgc--agcttccc-aat-----ttagggg
gaaaccac--------attggggtctcctcctaat-aaataac-aaa-ccccggcgcttg
atgcgtcaagg-aattgaaattgtt--agt--tgcactcttgtcggccc-ggatacggtg
cttgtgcaggagt-tgcc-atgacacattc--tacataaaatgactctcggcaacggata
tctcggctctcgcatcgatgaagaacgtagcgaaatgcgatacttggtgtgaattgcaga
atcccgtgaaccatc-gagtctttgaacgcaagttgcgcccgaaaccattaggttgaggg
cacgtctgcctgggtgtcacgcatcgttgccccaatgcc-aaacgcctagtgcaat-gtg
gcgtgtggggtgaatgttggcctcccgtgagttcaggctcacggttggttgaaaattggg
--tccatggtagggt-atgccatgatggatggtggttgagta--acgctcgagaccaatc
atgggaaactttatc-ttgcttgggctctat-taacccgtatgc---gtgt-------aa
ccacgctcacaa
>Lotus-eriosolen-414
tcgtatccttgc-aaacaatccaact----tgtaaacttgtttgactatt---cggg--c
-t-gcttgggg--------tgta--tcccacctc--aacttccc-aat-----ttagggg
gaaaccac--------attggggtctcctcctaat-aaataac-aaa-ccccggcgcttg
atgcgtcaagg-aaatgaaattgtt--agt--tgcactcttgtcggccc-ggagacggcg
cttgtgcaagagt-tgcc-atgacacattc--tacataaaatgactctcggcaacggata
tctcggctctcgcatcgatgaagaacgtagcgaaatgcgatacttggtgtgaattgcaga
atcccgtgaaccatc-gagtctttgaacgcaagttgcgcccgaaaccattaggttgaggg
cacgtctgcctgggtgtcacacatcgttgccccaacgcc-aaatgccaagtgctat-gtg
gtggttggggcgaatgttggcctcccgcgagtttaggctcacggttggttgaaatttggg
--tccatggtatggt-atgccatgatggatggtggttgagta--atgctcgagaccaatc
atgggaaactttatc-ctacttgggctccaa-tgacccgtatgc---gtgc-------aa
ccacgctcacaa
>Lotus-fulgurans-937
tcgca-cctcgc-aaacaaaccaacc----tgtaaacttgtctgactatt---cggg--c
tg-gcttgggg--------tgca--atgcaccgc--ggcctccc-aat-----ttggggg
gaaaccaca---agtgattggggtctcctcctaac-aaataac-aaa-ccccggcgcttg
atgcgtcaagg-aattgaaactgtt--agt--tgcactcttgtcggccc-ggatacggtg
cttgcgcaagagc-tgcc-atgacacattc--tacataaaatgactctcggcaacggata
tctcggctctcgcatcgatgaagaacgtagcgaaatgcgatacttggtgtgaattgcaga
atcccgtgaaccatc-gagtctttgaacgcaagttgcgcccgaaaccattaggttgaggg
cacgtctgcctgggtgtcacacatcgttgccccaacgcc-aaa-----catgctgt-gcg
gcgcgtggggtgaatgttggcctcccgcgagttcaggctcacggttggttgaaaattggg
--tccatggcagggt-atgccatgatggatggtggttgagga--atgctcgagaccaatc
atggcaaactctacctttgcttgggccctag---acccgtatgc---gtgc-------aa
ccacgctcacaa
>Lotus-fulgurans-FULG1
tcgca-cctcgc-aaacaaaccaacc----tgtaaacttgtctgactatt---cggg--c
tg-gcttgggg--------tgca--atgcaccgc--ggcctccc-aat-----ttggggg
gaaaccaca---agtgattggggtctcctcctaac-aaataac-aaa-ccccggcgcttg
atgcgtcaagg-aattgaaactgtt--agt--tgcactcttgtcggccc-ggatacggtg
cttgcgcaagagc-tgcc-atgacacattc--tacataaaatgactctcggcaacggata
tctcggctctcgcatcgatgaagaacgtagcgaaatgcgatacttggtgtgaattgcaga
atcccgtgaaccatc-gagtctttgaacgcaagttgcgcccgaaaccattaggttgaggg
cacgtctgcctgggtgtcacacatcgttgccccaacgcc-aaa-----catgctgt-gcg
gcgcgtggggtgaatgttggcctcccgcgagttcaggctcacggttggttgaaaattggg
--tccatggcagggt-atgccatgatggatggtggttgagga--atgctcgagaccaatc
atggcaaactctacctttgcttgggccctag---acccgtatgc---gtgc-------aa
ccacgctcacaa
>Lotus-germanicus-13
tcgtatcctcgc-aaacaatccaacc----cgtaaacttgtctgactatt---cggg--c
ag-gctcgggg--------tgca--atgcaccgc--gacctccc-aat-----ttggggg
gaaaccaca---agtgattggggtctcctcctaac-aaataac-aaa-ccccggcgcttg
atgcgtcaagg-aattgaaactgtt--akt--tgcactcttgtcggccc-ggatacggtg
cttgcgcaagagc-tgcc-atgacacattc--tacataaaatgactctckgcaacggata
tctcggctctcgcatcgatgaagaacgtagcgaaatgcgatacttggtgtgaattgcaga
atcccgtgaaccatc-gagtctttgaacgcaagttgcgcccgaaaccattaggttgaggg
cacgtctgcctgggtgtcacacatcgttgccccaacgcc-aaa-----catgctgt-gcg
gcgcgtggggtgaatgttggcctcccgcgagttcaggctcacggttggttgaaaattggg
--tccatggcagggt-atgccatgatggatggtggttgagga--atgctcgagaccaatc
atggcaaactctacctttgcttgggccctag---acccgtatgc---gtgc-------aa
ccacgctcacaa
>Lotus-germanicus-131
tcgtatcctcgc-aaacaatccaacc----cgtaaacttgtctgactatt---cggg--c
ag-gctcgggg--------tgca--atgcaccgc--gacctccc-aat-----ttggggg
gaaaccaca---agtgattggggtctcctcctaac-aaataac-aaa-ccccggcgcttg
atgcgtcaagg-aattgaaaytgtt--agt--tgcactcttgtyggccc-ggatacggtg
cttgcgcaagagc-tgcc-atgacacattc--tacataaaatgactctcggcaacggata
tctcggctctcgcatcgatgaagaacgtagcgaaatgcgatacttggtgtgaattgcaga
atcccgtgaaccatc-gagtctttgaacgcaagttgcgcccgaaaccattaggttgaggg
cacgtctgcctgggtgtcacacatcgttgccccaacgcc-aaa-----catgctgt-gcg
gcgcgtggggtgaatgttggcctcccgcgagttcaggctcacggttggttgaaaattggg
--tccatggcagggt-atgccatgatggatggtggttgagga--atgctcgagaccaatc
atggcaaactctacctttgcttgggccctag---acccgtatgc---gtgc-------aa
ccacgctcacaa
>Lotus-germanicus-13472
tcgtatcctcgc-aaacaatccaacc----cgtaaacttgtctgactatt---cggg--c
ag-gctcgggg--------tgca--atgcaccgc--gacctccc-aat-----ttggggg
gaaaccaca---agtgattggggtctcctcctaac-aaataac-aaa-ccccggcgcttg
atgcgtcaagg-aattgaaattgtt--agt--tgcactcttgtcggccc-ggatacggtg
cttgcgcaagagc-tgcc-atgacacattc--tacataaaatgactctcggcaacggata
tctcggctctcgcatcgatgaagaacgtagcgaaatgcgatacttggtgtgaattgcaga
atcccgtgaaccatc-gagtctttgaacgcaagttgcgcccgaaaccattaggttgaggg
cacgtctgcctgggtgtcacacatcgttgccccaacgcc-aaa-----catgctgt-gcg
gcgcgtggggtgaatgttggcctcccgcgagttcaggctcacggttggttgaaaattggg
--tccatggcagggt-atgccatgatggatggtggttgagga--atgctcgagaccaatc
atggcaaactctacctttgcttgggccctag---acccgtatgc---gtgc-------aa
ccacgctcacaa
>Lotus-germanicus-34293
tcgtatcctcgc-aaacaatccaacc----cgtaaacttgtctgactatt---cggg--c
ag-gctcgggg--------tgca--atgcaccgc--gacctccc-aat-----ttggggg
gaaaccaca---agtgattggggtctcctcctaac-aaataac-aaa-ccccggcgcttg
atgcgtcaagg-aattgaaattgtt--agt--tgcactcttgtcggccc-ggatacggtg
cttgcgcaagagc-tgcc-atgacacattc--tacataaaatgactctcggcaacggata
tctcggctctcgcatcgatgaagaacgtagcgaaatgcgatacttggtgtgaattgcaga
atcccgtgaaccatc-gagtctttgaacgcaagttgcgcccgaaaccattaggttgaggg
cacgtctgcctgggtgtcacacatcgttgccccaacgcc-aaa-----catgctgt-gcg
gcgcgtggggtgaatgttggcctcccgcgagttcaggctcacggttggttgaaaattggg
--tccatggcagggt-atgccatgatggatggtggttgagga--atgctcgagaccaatc
atggcaaactctacctttgcttgggccctag---acccgtatgc---gtgc-------aa
ccacgctcacaa
>Lotus-germanicus-D1
tcgtatcctcgc-aaacaatccaacc----cgtaaacttgtctgactatt---cggg--c
ag-gctcgggg--------tgca--atgcaccgc--gacctccc-aat-----ttggggg
gaaaccaca---agtgattggggtctcctcctaac-aaataac-aaa-ccccggcgcttg
atgcgtcaagg-aattgaaattgtt--agt--tgcactcttgtcggccc-ggatacggtg
cttgcgcaagagc-tgcc-atgacacattc--tacataaaatgactctcggcaacggata
tctcggctctcgcatcgatgaagaacgtagcgaaatgcgatacttggtgtgaattgcaga
atcccgtgaaccatc-gagtctttgaacgcaagttgcgcccgaaaccattaggttgaggg
cacgtctgcctgggtgtcacacatcgttgccccaacgcc-aaa-----catgctgt-gcg
gcgcgtggggtgaatgttggcctcccgcgagttcaggctcacggttggttgaaaattggg
--tccatggcagggt-atgccatgatggatggtggttgagga--atgctcgagaccaatc
atggcaaactctacctttgcttgggccctag---acccgtatgc---gtgc-------aa
ccacgctcacaa
>Lotus-germanicus-D4
tcgtatcctcgc-aaacaatccaacc----cgtaaacttgtctgactatt---cggg--c
ag-gctcgggg--------tgca--atgcaccgc--gacctccc-aat-----ttggggg
gaaaccaca---agtgattggggtctcctcctaac-aaataac-aaa-ccccggcgcttg
atgcgtcaagg-aattgaaattgtt--agt--tgcactcttgtcggccc-ggatacggtg
cttgcgcaagagc-tgcc-atgacacattc--tacataaaatgactctcggcaacggata
tctcggctctcgcatcgatgaagaacgtagcgaaatgcgatacttggtgtgaattgcaga
atcccgtgaaccatc-gagtctttgaacgcaagttgcgcccgaaaccattaggttgaggg
cacgtctgcctgggtgtcacacatcgttgccccaacgcc-aaa-----catgctgt-gcg
gcgcgtggggtgaatgttggcctcccgcgagttcaggctcacggttggttgaaaattggg
--tccatggcagggt-atgccatgatggatggtggttgagga--atgctcgagaccaatc
atggcaaactctacctttgcttgggccctag---acccgtatgc---gtgc-------aa
ccacgctcacaa
>Lotus-germanicus-D5
tcgtatcctcgc-aaacaatccaacc----cgtaaacttgtctgactatt---cggg--c
ag-gctcgggg--------tgcaatatgcaccgc--gacctccc-aat-----ttggggg
gaaaccaca---agtgattggggtctcctcctaac-aaataac-aaa-ccccggcgcttg
atgcgtcaagg-aattgaaactgtt--agt--tgcactcttgtcggccc-ggatacggtg
cttgcgcaagagc-tgcc-atgacacattc--tacataaaatgactctcggcaacggata
tctcggctctcgcatcgatgaagaacgtagcgaaatgcgatacttggtgtgaattgcaga
atcccgtgaaccatc-gagtctttgaacgcaagttgcgcccgaaaccattaggttgaggg
cacgtctgcctgggtgtcacacatcgttgccycaacgcc-aaa-----catgctgt-gcg
gcgcgtggggtgaatgttggcctcccgcgagttcaggctcacggttggttgaaaattggg
--tccatggcagggt-atgccatgatggatggtggttgagga--atgctcgagaccaatc
atggcaaactctacctttgcttgggccctag---acccgtatgc---gtgc-------aa
ccacgctcacaa
>Lotus-germanicus-GERM2
tcgtatcctcgc-aaacaatccaacc----cgtaaacttgtctgactatt---cggg--c
ag-gctcgggg--------tgca--atgcaccgc--gacctccc-aat-----ttggggg
gaaaccaca---agtgattggggtctcctcctaac-aaataac-aaa-ccccggcgcttg
atgcgtcaagg-aattgaaattgtt--agt--tgcactcttgtcggccc-ggatacggtg
cttgcgcaagagc-tgcc-atgacacattc--tacataaaatgactctcggcaacggata
tctcggctctcgcatcgatgaagaacgtagcgaaatgcgatacttggtgtgaattgcaga
atcccgtgaaccatc-gagtctttgaacgcaagttgcgcccgaaaccattaggttgaggg
cacgtctgcctgggtgtcacacatcgttgccccaacgcc-aaa-----catgctgt-gcg
gcgcgtggggtgaatgttggcctcccgcgagttcaggctcacggttggttgaaaattggg
--tccatggcagggt-atgccatgatggatggtggttgagga--atgctcgagaccaatc
atggaaaactctacctttgcttgggccctag---acccgtatgc---gtgc-------aa
ccacgctcacaa
>Lotus-germanicus-GERM3
tcgtatcctcgc-aaacaatccaacc----cgtaaacttgtctgactatt---cggg--c
ag-gctcgggg--------tgca--atgcaccgc--gacctccc-aat-----ttggggg
gaaaccaca---agtgattggggtctcctcctaac-aaataac-aaa-ccccggcgcttg
atgcgtcaagg-aattgaaattgtt--agt--tgcactcttgtcggccc-ggatacggtg
cttgcgcaagagc-tgcc-atgacacattc--tacataaaatgactctcggcaacggata
tctcggctctcgcatcgatgaagaacgtagcgaaatgcgatacttggtgtgaattgcaga
atcccgtgaaccatc-gagtctttgaacgcaagttgcgcccgaaaccattaggttgaggg
cacgtctgcctgggtgtcacacatcgttgccccaacgcc-aaa-----catgctgt-gcg
gcgcgtggggtgaatgttggcctcccgcgagttcaggctcacggttggttgaaaattggg
--tccatggcagggt-atgccatgatggatggtggttgagga--atgctcgagaccaatc
atggcaaactctacctttgcttgggccctag---acccgtatgc---gtgc-------aa
ccacgctcacaa
>Lotus-germanicus-Hv1
tcgtatcctcgc-aaacaatccaacc----cgtaaacttgtctgactatt---cggg--c
ag-gctcgggg--------tgca--atgcaccgc--gacctccc-aat-----ttggggg
gaaaccaca---agtgattggggtctcctcctaac-aaataac-aaa-ccccggcgcttg
atgcgtcaagg-aattgaaattgtt--agt--tgcactcttgtcggccc-ggatacggtg
cttgcgcaagagc-tgcc-atgacacattc--tacataaaatgactctcggcaacggata
tctcggctctcgcatcgatgaagaacgtagcgaaatgcgatacttggtgtgaattgcaga
atcccktgaaccatc-gagtctttgaacgcaagttgcgcccgaaaccattaggttgaggg
cacgtctgcctgggtgtcacacatcgttgccccaacgcc-aaa-----catgctgt-gcg
gcgcgtggggtgaatgttggcctcccgcgagttcaggctcacggttggttgaaaattggg
--tccatggcagggt-atgccatgatggatggtggttgagga--atgctcgagaccaatc
atggcaaactctacctttgcttgggccctag---acccgtatgc---gtgc-------aa
ccacgctcacaa
>Lotus-germanicus-x-L-d-ssp-pentaphyllum-Au2
tcgtatcctcgc-aaacaatccaacc----cgtaaacttgtctgactatt---cggg--c
ag-gctcgggg--------tgca--atgcaccgc--gacctccc-aat-----ttggggg
gaaaccaca---agtgattggggtctcctcctaac-aaataac-aaa-ccccggcgcttg
atgcgtcaagg-aattgaaattgtt--agt--tgcactcttgtcggccc-ggatacggtg
cttgcgcaagagc-tgcc-atgacacattc--tacataaaatgactctcggcaacggata
tctcggctctcgcatcgatgaagaacgtagcgaaatgcgatacttggtgtgaattgcaga
atcccgtgaaccatc-gagtctttgaacgcaagttgcgcccgaaaccattaggttgaggg
cacgtctgcctgggtgtcacacatcgttgccccaacgcc-aaa-----catgctgt-gcg
gcgcgtggggtgaatgttggcctcccgcgagttcaggctcacggttggttgaaaattggg
--tccatggcagggt-atgccatgatggatggtggttgagga--atgctcgagaccaatc
atggcaaactctacctttgcttgggccctag---acccgtatgc---gtgc-------aa
ccacgctcacaa
>Lotus-germanicus-x-L-d-ssp-pentaphyllum-PENT05
tcgtatcctcgc-aaacaatccaacc----cgtaaacttgtctgactatt---cggg--c
ag-gctygggg--------tgca--atgcaccgc--racctccc-aat-----ttggggg
gaaaccaca---agtgattggggtctcctcctaac-aaataac-aaa-ccccggcgcttg
atgcgtcaagg-aattgaaaytgtt--agt--tgcactcttgycggccc-ggatacggtg
cttgcgcargagc-tgcc-atgacacattc--tacataaaatgactctcggcaacggata
tctcggctctcgcatcgatgaagaacgtagcgaaatgcgatacttggtgtgaattgcaga
atcccgtgaaccatc-gagtctttgaacgcaagttgcgcccgaaaccattaggttgaggg
cacgtctgcctgggtgtcacacatcgttgccccaacgcc-aaa-----catgctgt-gcg
gcgcgtggggtgaatgytggcctcccgcgagttcaggctcacggttggttgaaaattggg
--tccatggcagggt-atgccatgatggatggtggttgagga--atgctcgagaccaatc
atggmaaactctacctttgcttgggccctag---acccgtatgc---gtgm-------aa
mcacgctcacaa
>Lotus-germanicus-x-L-herbaceus-GERM1
tcgtatcctcgc-aaacaatccaacc----cgtaaacttgtctgactatt---cggg--c
ag-gctcgggg--------tgca--atgcaccgc--gacctccc-aat-----ttggggg
gaaaccaca---agtgattggggtctcctcctaac-aaataac-aaa-ccccggcgcttg
atgcgtcaagg-aattgaaattgtt--agt--tgcactcttgtcggccc-ggatacggtg
cttgcgcaagagc-tgcc-atgacacattc--tacataaaatgactctcggcaacggata
tctcggctctcgcatcgatgaagaacgtagcgaaatgcgatacttggtgtgaattgcaga
atcccgtgaaccatc-gagtctttgaacgcaagttgcgcccgaaaccattaggttgaggg
cacgtctgcctgggtgtcacacatcgttgccccaacgcc-aaa-----catgctgt-gcg
gcgcgtggggtgaatgttggcctcccgcgagttcaggctcacggttggttgaaaattggg
--tccatggcagggt-atgccatgatggatggtggttgagga--atgctcgagaccaatc
atggcaaactctacctttgcttgggccctag---acccgtatgc---gtgc-------aa
ccacgctcacaa
>Lotus-glinoides-461-DQ166220
tcgtatccttgc-aaacaatccaacc----tgtaaactcgtctgactatt---cggg--c
ag-gcttgggg--------tgta--tcccaccgc--agcctccc-aat-----ttagggg
gaaaccacaata------tggggtctcctcctaac-aaataac-aaaaccccggcgcttg
atgcgtcaagg-aattgaaattgtt--aat--tgcactcttgtcggccc-ggatacggtg
cttgtgcaggagt-tgccaatgacacattg--tacataaaatgactctcggcaacggata
tctcggctctcgcatcgatgaagaacgtagcgaaatgcgatacttggtgtgaattgcaga
atcccgtgaaccatc-gagtctttgaacgcaagttgcgcccgaaaccattaggttgaggg
cacgtctgcctgggtgtcacacatcgttgccccaacgcc-aaacgcctcgtgctaa-gct
gcgtgtggggtgaatgttgacctcccgtgtgtt-aggctcacggttggttgaaaattggg
--tccatggtagggtaatgccatgatggatggtggttgagta--acgctcgagaccaatc
atgggtaactctatc-gtgcttgggctctagaaaacccgtatgc---gtgt-------an
ccgcgctcacaa
>Lotus-graecus-2459-MW412844
tcgtatccttgc-aagcaacccaaca----tgtaaactcgtctgactact---cggg--a
ag-gcttgggg--------tgta--tcccaccgc--aacctccc-aat-----ttagggg
gaaaccaca----gcgattggggtctcctcctaat-aatgaac-aaa-ccccggcgcttg
atgcgtcaagg-aattgaaactgtt--agc--tgcactcttgtcggccc-ggatacggtg
ctcgcgcatgagc-tgcc-atgacacattc--tacrtaaaatgactctcggcaacggata
tctcggctctcgcatcgatgaagaacgtagcgaaatgcgatacttggtgtgaattgcaga
atcccgtgaaccatc-gagtctttgaacgcaagttgcgcccgaaaccattaggttgaggg
cacgtctgcctgggtgtcacrcatcgttgccccaacgca-aaacgcct------------
-----tggggtgaatgttggcctcccgcgagtccaggctcacggttggttgaaaattggg
--tccatggtagggt-atgccatgatggatggtggttgagta--acgctcgagaccaatc
atgg-aaactctatc-ttgcttgggctctag-taacccgtatgc---gtgc-------aa
gcacgctcacaa
>Lotus-graecus-Ca1-MN545698
tcgtatccttgc-aagcaacccaaca----tgtaaactcgtctgactact---cggg--m
ag-gcttgggg--------tgta--tcccaccgc--aacctccc-aat-----ttagggg
gaaaccaca----gcgawtggggtctcctcctaat-aatgaac-aaa-ccccggcgcttg
atgcgtcaagg-aattgaaactgtt--agc--tgcactcttgtcggccc-ggawacggtg
ctcgcgcatgagc-tgcc-atgacacattc--tacrtaaaatgactctcggcaacggata
tctcggctctcgcatcgatgaagaacgtagcgaaatgcgatacttggtgtgaattgcaga
atcccgtgaaccatc-gagtctttgaacgcaagttgcgcccgaaaccattaggttgaggg
cacgtctgcctgggtgtcacrcatcgttgccccaacgca-aaacgccy------------
-----tggggtgaatgttggcctcccgcgagtccaggctcacggttggttgaaaattggg
--tccatggtagggt-atgccatgatggatggtggttgagta--acgctcgagaccaatc
atgg-aaactctatc-ttgcttgggctctag-taacccgtatgc---gtgc-------aa
gcacgctcacaa
>Lotus-graecus-D10-KT250877
tcgtatccttgc-aagcaacccaaca----tgtaaactcgtctgactact---cggg--m
ag-gcttgggg--------tgta--tcccaccgc--aacctccc-aat-----ttagggg
gaaaccaca----gcgattggggtctcctcctaat-aatgaac-aaa-ccccggcgcttg
atgcgtcaagg-aattgaaactgtt--agc--tgcactcttgtcggccc-ggatacggtg
ctcgcgcatgagc-tgcc-atgacacattc--tacrtaaaatgactctcggcaacggata
tctcggctctcgcatcgatgaagaacgtagcgaaatgcgatacttggtgtgaattgcaga
atcccgtgaaccatc-gagtctttgaacgcaagttgcgcccgaaaccattaggttgaggg
cacgtctgcctgggtgtcacrcatcgttgccccaacgca-aaacgcct------------
-----tggggtgaatgttggcctcccgcgagtccaggctcacggttggttgaaaattggg
--tccatggtagggt-atgccatgatggatggtggttgagta--acgctcgagaccaatc
atgg-aaactctatc-ttgcttgggctctag-taacccgtatgc---gtgc-------aa
gcacgctcacaa
>Lotus-graecus-D9-KT250876
tcgtatccttgc-aagcaacccaaca----tgtaaactcgtctgactact---cggg--a
ag-gcttgggg--------tgta--tccyaccgc--aacctccc-aat-----ttagggg
gaaaccaca----gcgattggggtctcctcctaat-aatgaac-aaa-ccccggcgcttg
atgcgtcaagg-aattgaaactgtt--agc--tgcactcttgtcggccc-ggatacggtg
ctcgcgcatgagc-tgcc-atgacacattc--tacrtaaaatgactctcggcaacggata
tctcggctctcgcatcgatgaagaacgtagcgaaatgcgatacttggtgtgaattgcaga
atcccgtgaaccatc-gagtctttgaacgcaagttgcgcccgaaaccattaggttgaggg
cacgtctgcctgggtgtcacrcatcgttgccccaacgca-aaacgcct------------
-----tggggtgaatgttggcctcccgcgagtccaggctcacggttggttgaaaattggg
--tccatggtagggt-atgccatgatggatggtggttgagta--acgctcgagaccaatc
atgg-aaactctatc-ttgcttgggctctag-taacccgtatgc---gtgc-------aa
gcacgctcacaa
>Lotus-halophilus-431
tcgtatccttgc-aaacaaaccaact----tgtaaactcgtttgactatt---tggg--c
at-gcttgggg--------tgta--tcacacctt--aacttccc-aat-----ttagggg
gaaaccac--------attggggtatcctcctaat-aaataac-aaacccccggcgcttg
atgcgtcaagg-aattgaaattgtt--tgt--tgcactcttgtcggccc-ggatacggtg
cttgtgcaagagt-tgcc-atgacacattc--tacataaaatgactctcggcaacggata
tctcggctctcgcatcgatgaagaacgtagcgaaatgcgatacttggtgtgaattgcaga
atcccgtgaaccatc-gagtctttgaacgcaagttgcgcccgaaaccattaggttgaggg
cacgtctgcctgggtgtcacacatcgttgccccaacgcc-aaacgcttagtgcttt-gtg
gcgtgtggggtgaatgttggcctcccgtgagttcaggctcgcggttggtttaaaattggg
--tccatggtgaagt-atgccatgatggatggtggctgagaa--atgctcgagaccaatc
atgggtaactttatc-tcgcttgggctctat-tgacccgtatgc---gtgt------gaa
aagcgctcacaa
>Lotus-herbaceus-132
tcgtatcctcgc-aaacaatccaacc----cgtaaacttgtctgactatt---cggg--c
ag-gcttgggg--------tgca--atgcaccgc--aacctccc-aat-----ttggggg
gaaaccaca---agtgattggggtctcctcctaac-aaataac-aaa-ccccggcgcttg
atgcgtcaagg-aattgaaactgtt--agt--tgcactcttgccggccc-ggatacggtg
cttgcgcaggagc-tgcc-atgacacattc--tacataaaatgactctcggcaacggata
tctcggctctcgcatcgatgaagaacgtagcgaaatgcgatacttggtgtgaattgcaga
atcccgtgaaccatc-gagtctttgaacgcaagttgcgcccgaaaccattaggttgaggg
cacgtctgcctgggtgtcacacatcgttgccccaacgcc-aaa-----catgctgt-gcg
gcgcgtggggtgaatgctggcctcccgcgagttcaggctcacggttggttgaaaattggg
--tccatggcagggt-atgccatgatggatggtggttgaggg--atgctcgagaccaatc
atggcaaactctacctttgcttgggccctag---acccgtatgc---gtga-------aa
acacgctcacaa
>Lotus-herbaceus-1976
tcgtatcctcgc-aaacaatccaacc----cgtaaacttgtctgactatt---cggg--c
ag-gcttgggg--------tgca--atgcaccgc--aacctccc-aat-----ttggggg
gaaaccaca---agtgattggggtctcctcctaac-aaataac-aaa-ccccggcgcttg
atgcgtcaagg-aattgaaactgtt--agt--tgcactcttgccggccc-ggatacggtg
cttgcgcaggagc-tgcc-atgacacattc--tacataaaatgactctcggcaacggata
tctcggctctcgcatcgatgaagaacgtagcgaaatgcgatacttggtgtgaattgcaga
atcccgtgaaccatc-gagtctttgaacgcaagttgcgcccgaaaccattaggttgaggg
cacgtctgcctgggtgtcacacatcgttgccccaacgcc-aaa-----catgctgt-gcg
gcgcgtggggtgaatgctggcctcccgcgagttcaggctcacggttggttgaaaattggg
--tccatggcagggt-atgccatgatggatggtggttgaggg--atgctcgagaccaatc
atggcaaactctacctttgcttgggccctag---acccgtatgc---gtga-------aa
acacgctcacaa
>Lotus-herbaceus-98697
tcgtatcctcgc-aaacaatccaacc----cgtaaacttgtctgactatt---cggg--c
ag-gcttgggg--------tgca--atgcaccgc--aacctccc-aat-----ttggggg
gaaaccaca---agtgattggggtctcctcctaac-aaataac-aaa-ccccggcgcttg
atgcgtcaagg-aattgaaactgtt--agt--tgcactcttgccggccc-ggatacggtg
cttgcgcaggagc-tgcc-atgacacattc--tacataaaatgactctcggcaacggata
tctcggctctcgcatcgatgaagaacgtagcgaaatgcgatacttggtgtgaattgcaga
atcccgtgaaccatc-gagtctttgaacgcaagttgcgcccgaaaccattaggttgaggg
cacgtctgcctgggtgtcacacatcgttgccccaacgcc-aaa-----catgctgt-gcg
gcgcgtggggtgaatgctggcctcccgcgagttcaggctcacggttggttgaaaattggg
--tccatggcagggt-atgccatgatggatggtggttgaggg--atgctcgagaccaatc
atggcaaactctacctttgcttgggccctag---acccgtatgc---gtga-------aa
acacgctcacaa
>Lotus-herbaceus-Ab2
tcgtatcctcgc-aaacaatccaacc----cgtaaacttgtctgactatt---cggg--c
ag-gcttgggg--------tgca--atgcaccgc--aacctccc-aat-----ttggggg
gaaaccaca---agtgattggggtctcctcctaac-aaataac-aaa-ccccggcgcttg
atgcgtcaagg-aattgaaactgtt--agt--tgcactcttgccggccc-ggatacggtg
cttgcgcaggagc-tgcc-atgacacattc--tacataaaatgactctcggcaacggata
tctcggctctcgcatcgatgaagaacgtagcgaaatgcgatacttggtgtgaattgcaga
atcccgtgaaccatc-gagtctttgaacgcaagttgcgcccgaaaccattaggttgaggg
cacgtctgcctgggtgtcacacatcgttgccccaacgcc-aaa-----catgctgt-gcg
gcgcgtggggtgaatgctggcctcccgcgagttcaggctcacggttggttgaaaattggg
--tccatggcagggt-atgccatgatggatggtggttgaggg--atgctcgagaccaatc
atggcaaactctacctttgcttgggccctag---acccgtatgc---gtga-------aa
acacgctcacaa
>Lotus-herbaceus-BL2
tcgtatcctcgc-aaacaatccaacc----cgtaaacttgtctgactatt---cggg--c
ag-gcttgggg--------tgca--atgcaccgc--aacctccc-aat-----ttggggg
gaaaccaca---agtgattggggtctcctcctaac-aaataac-aaa-ccccggcgcttg
atgcgtcaagg-aattgaaactgtt--agt--tgcactcttgccggccc-ggatacggtg
cttgcgcaggagc-tgcc-atgacacattc--tacataaaatgactctcggcaacggata
tctcggctctcgcatcgatgaagaacgtagcgaaatgcgatacttggtgtgaattgcaga
atcccgtgaaccatc-gagtctttgaacgcaagttgcgcccgaaaccattaggttgaggg
cacgtctgcctgggtgtcacacatcgttgccccaacgcc-aaa-----catgctgt-gcg
gcgcgtggggtgaatgctggcctcccgcgagttcaggctcacggttggttgaaaattggg
--tccatggcagggt-atgccatgatggatggtggttgaggg--atgctcgagaccaatc
atggcaaactctacctttgcttgggccctag---acccgtatgc---gtga-------aa
acacgctcacaa
>Lotus-herbaceus-Gc2
tcgtatcctcgc-aaacaatccaacc----cgtaaacttgtctgactatt---cggg--c
ag-gcttgggg--------tgca--atgcaccgc--aacctccc-aat-----ttggggg
gaaaccaca---agtgattggggtctcctcctaac-aaataac-aaa-ccccggcgcttg
atgcgtcaagg-aattgaaactgtt--agt--tgcactcttgccggccc-ggatacggtg
cttgcgcaggagc-tgcc-atgacacattc--tacataaaatgactctcggcaacggata
tctcggctctcgcatcgatgaagaacgtagcgaaatgcgatacttggtgtgaattgcaga
atcccgtgaaccatc-gagtctttgaacgcaagttgcgcccgaaaccattaggttgaggg
cacgtctgcctgggtgtcacacatcgttgccccaacgcc-aaa-----catgctgt-gcg
gcgcgtggggtgaatgctggcctcccgcgagttcaggctcacggttggttgaaaattggg
--tccatggcagggt-atgccatgatggatggtggttgaggg--atgctcgagaccaatc
atggcaaactctacctttgcttgggccctag---acccgtatgc---gtga-------aa
acacgctcacaa
>Lotus-herbaceus-Gu6
tcgtatcctcgc-aaacaatccaacc----cgtaaacttgtctgactatt---cggg--c
ag-gcttgggg--------tgca--atgcaccgc--racctccc-aat-----ttggggg
gaaaccaca---agtgattggggtctcctcctaac-aaataac-aaa-ccccggcgcttg
atgcgtcaagg-aattgaaactgtt--agt--tgcactcttgycggccc-ggatacggtg
cttgcgcaggagc-tgcc-atgacacattc--tacataaaatgactctcggcaacggata
tctcggctctcgcatcgatgaagaacgtagcgaaatgcgatacttggtgtgaattgcaga
atcccgtgaaccatc-gagtctttgaacgcaagttgcgcccgaaaccattaggttgaggg
cacgtctgcctgggtgtcacacatcgttgccccaacgcc-aaa-----catgctgt-gcg
gcgcgtggggtgaatgctggcctcccgcgagttcaggctcacggttggttgaaaattggg
--tccatggcagggt-atgccatgatggatggtggttgaggr--atgctcgagaccaatc
atggcaaactctacctttgcttgggccctag---acccgtatgc---gtgm-------aa
mcacgctcacaa
>Lotus-herbaceus-HERB1
tcgtatcctcgc-aaacaatccaacc----cgtaaacttgtctgactatt---cggg--c
ag-gcttgggg--------tgca--atgcaccgc--aacctccc-aat-----ttggggg
gaaaccaca---agtgattggggtctcctcctaac-aaataac-aaa-ccccggcgcttg
atgcgtcaagg-aattgaaactgtt--agt--tgcactcttgccggccc-ggatacggtg
cttgcgcaggagc-tgcc-atgacacattc--tacataaaatgactctcggcaacggata
tctcggctctcgcatcgatgaagaacgtagcgaaatgcgatacttggtgtgaattgcaga
atcccgtgaaccatc-gagtctttgaacgcaagttgcgcccgaaaccattaggttgaggg
cacgtctgcctgggtgtcacacatcgttgccccaacgcc-aaa-----catgctgt-gcg
gcgcgtggggtgaatgctggcctcccgcgagttcaggctcacggttggttgaaaattggg
--tccatggcagggt-atgccatgatggatggtggttgaggg--atgctcgagaccaatc
atggcaaactctacctttgcttgggccctag---acccgtatgc---gtga-------aa
acacgctcacaa
>Lotus-herbaceus-HERB2
tcgtatcctcgc-aaacaatccaacc----cgtaaacttgtctgactatt---cggg--c
ag-gcttgggg--------tgca--atgcaccgc--aacctccc-aat-----ttggggg
gaaaccaca---agtgattggggtctcctcctaac-aaataac-aaa-ccccggcgcttg
atgcgtcaagg-aattgaaactgtt--agt--tgcactcttgccggccc-ggatacggtg
cttgcgcaggagc-tgcc-atgacacattc--tacataaaatgactctcggcaacggata
tctcggctctcgcatcgatgaagaacgtagcgaaatgcgatacttggtgtgaattgcaga
atcccgtgaaccatc-gagtctttgaacgcaagttgcgcccgaaaccattaggttgaggg
cacgtctgcctgggtgtcacacatcgttgccccaacgcc-aaa-----catgctgt-gcg
gcgcgtggggtgaatgctggcctcccgcgagttcaggctcacggttggttgaaaattggg
--tccatggcagggt-atgccatgatggatggtggttgaggg--atgctcgagaccaatc
atggcaaactctacctttgcttgggccctag---acccgtatgc---gtga-------aa
acacgctcacaa
>Lotus-herbaceus-HERB3
tcgtatcctcgc-aaacaatccaacc----cgtaaacttgtctgactatt---cggg--c
ag-gcttgggg--------tgca--atgcaccgc--aacctccc-aat-----ttggggg
gaaaccaca---agtgattggggtctcctcctaac-aaataac-aaa-ccccggcgcttg
atgcgtcaagg-aattgaaactgtt--agt--tgcactcttgccggccc-ggatacggtg
cttgcgcaggagc-tgcc-atgacacattc--tacataaaatgactctcggcaacggata
tctcggctctcgcatcgatgaagaacgtagcgaaatgcgatacttggtgtgaattgcaga
atcccgtgaaccatc-gagtctttgaacgcaagttgcgcccgaaaccattaggttgaggg
cacgtctgcctgggtgtcacacatcgttgccccaacgcc-aaa-----catgctgt-gcg
gcgcgtggggtgaatgctggcctcccgcgagttcaggctcacggttggttgaaaattggg
--tccatggcagggt-atgccatgatggatggtggttgaggg--atgctygagaccaatc
atggcaaactctacctttgcttgggccctag---acccgtatgc---gtga-------aa
acacgctcacaa
>Lotus-herbaceus-HERB4
tcgtatcctcgc-aaacaatccaacc----cgtaaacttgtctgactatt---cggg--c
ag-gcttgggg--------tgca--atgcaccgc--aacctccc-aat-----ttggggg
gaaaccaca---agtgattggggtctcctcctaac-aaataac-aaa-ccccggcgcttg
atgcgtcaagg-aattgaaactgtt--agt--tgcactcttgccggcyc-ggatacggtg
cttgcgcaagagc-tgcc-atgacacattc--tacataaaatgactctcggcaacggata
tctcggctctcgcatcgatgaagaacgtagcgaaatgcgatacttggtgtgaattgcaga
atcccgtgaaccatc-gagtctttgaacgcaagttgcgcccgaaaccattaggttgaggg
cacgtctgcctgggtgtcacacatcgttgccccaacgcc-aaa-----catgctgt-gcg
gcgcgtggggtgaatgctggcctcccgcgagttcaggctcacggttggttgaaaattggg
--tccatggcagggt-atgccatgatggatggtggttgaggg--atgctcgagaccaatc
atggcaaactctacctttgcttgggccctag---acccgtatgc---gtga-------aa
acacgctcacaa
>Lotus-herbaceus-Kolakovsky
tcgtatcctcgc-aaacaatccaacc----cgtaaacttgtctgactatt---cggg--c
ag-gcttgggg--------tgca--atgcaccgc--aacctccc-aat-----ttggggg
gaaaccaca---agtgattggggtctcctcctaac-aaataac-aaa-ccccggcgcttg
atgcgtcaagg-aattgaaactgtt--agt--tgcactcttgycggccc-ggatacggtg
cttgcgcaggagc-tgcc-atgacacattc--tacataaaatgactctcggcaacggata
tctcggctctcgcatcgatgaagaacgtagcgaaatgcgatacttggtgtgaattgcaga
atcccgtgaaccatc-gagtctttgaacgcaagttgcgcccgaaaccattaggttgaggg
cacgtctgcctgggtgtcacacatcgttgccccaacgcc-aaa-----catgctgt-gcg
gcgcgtggggtgaatgctggcctcccgcgagttcaggctcacggttggttgaaaattggg
--tccatggcagggt-atgccatgatggatggtggttgaggr--atgctcgagaccaatc
atggcaaactctacctttgcttgggccctag---acccgtatgc---gtga-------aa
acacgctcacaa
>Lotus-herbaceus-Mm1
tcgtatcctcgc-aaacaatccaacc----cgtaaacttgtctgactatt---cggg--c
ag-gcttgggg--------tgca--atgcaccgc--aacctccc-aat-----ttggggg
gaaaccaca---agtgattggggtctcctcctaac-aaataac-aaa-ccccggcgcttg
atgcgtcaagg-aattgaaactgtt--agt--tgcactcttgycggccc-ggatacggtg
cttgcgcargagc-tgcc-atgacacattc--tacataaaatgactctcggcaacggata
tctcggctctcgcatcgatgaagaacgtagcgaaatgcgatacttggtgtgaattgcaga
atcccgtgaaccatc-gagtctttgaacgcaagttgcgcccgaaaccattaggttgaggg
cacgtctgcctgggtgtcacacatcgttgccccaacgcc-aaa-----catgctgt-gcg
gcgcgtggggtgaatgctggcctcccgcgagttcaggctcacggttggttgaaaattggg
--tccatggcagggt-atgccatgatggatggtggttgaggg--atgctcgagaccaatc
atggcaaactctacctttgcttgggccctag---acccgtatgc---gtga-------aa
acacgctcacaa
>Lotus-herbaceus-Sh1
tcgtatcctcgc-aaacaatccaacc----cgtaaacttgtctgactatt---cggg--c
ag-gcttgggg--------tgca--atgcaccgc--aacctccc-aat-----ttggggg
gaaaccaca---agtgattggggtctcctcctaac-aaataac-aaa-ccccggcgcttg
atgcgtcaagg-aattgaaactgtt--agt--tgcactcttgccggccc-ggatacggtg
cttgcgcaggagc-tgcc-atgacacattc--tacataaaatgactctcggcaacggata
tctcggctctcgcatcgatgaagaacgtagcgaaatgcgatacttggtgtgaattgcaga
atcccgtgaaccatc-gagtctttgaacgcaagttgcgcccgaaaccattaggttgaggg
cacgtctgcctgggtgtcacacatcgttgccccaacgcc-aaa-----catgctgt-gcg
gcgcgtggggtgaatgctggcctcccgcgagttcaggctcacggttggttgaaaattggg
--tccatggcagggt-atgccatgatggatggtggttgaggg--atgctcgagaccaatc
atggcaaactctacctttgcttgggccctag---acccgtatgc---gtga-------aa
acacgctcacaa
>Lotus-herbaceus-SO1
tcgtatcctcgc-aaacaatccaacc----cgtaaacttgtctgactatt---cggg--c
ag-gcttgggg--------tgca--atgcaccgc--aacctccc-aat-----ttggggg
gaaaccaca---agtgattggggtctcctcctaac-aaataac-aaa-ccccggcgcttg
atgcgtcaagg-aattgaaactgtt--agt--tgcactcttgccggccc-ggatacggtg
cttgcgcaggagc-tgcc-atgacacattc--tacataaaatgactctcggcaacggata
tctcggctctcgcatcgatgaagaacgtagcgaaatgcgatacttggtgtgaattgcaga
atcccgtgaaccatc-gagtctttgaacgcaagttgcgcccgaaaccattaggttgaggg
cacgtctgcctgggtgtcacacatcgttgccccaacgcc-aaa-----catgctgt-gcg
gcgcgtggggtgaatgctggcctcccgcgagttcaggctcacggttggttgaaaattggg
--tccatggcagggt-atgccatgatggatggtggttgaggg--atgctcgagaccaatc
atggcaaactctacctttgcttgggccctag---acccgtatgc---gtga-------aa
acacgctcacaa
>Lotus-herbaceus-Tr3
tcgtatcctcgc-aaacaatccaacc----cgtaaacttgtctgactatt---cggg--c
ag-gcttgggg--------tgca--atgcaccgc--aacctccc-aat-----ttggggg
gaaaccaca---agtgattggggtctcctcctaac-aaataac-aaa-ccccggcgcttg
atgcgtcaagg-aattgaaactgtt--agt--tgcactcttgycggccc-ggatacggtg
cttgcgcargagc-tgcc-atgacacattc--tacataaaatgactctcggcaacggata
tctcggctctcgcatcgatgaagaacgtagcgaaatgcgatacttggtgtgaattgcaga
atcccgtgaaccatc-gagtctttgaacgcaagttgcgcccgaaaccattaggttgaggg
cacgtctgcctgggtgtcacacatcgttgccccaacgcc-aaa-----catgctgt-gcg
gcgcgtggggtgaatgytggcctcccgcgagttcaggctcacggttggttgaaaattggg
--tccatggcagggt-atgccatgatggatggtggttgaggr--atgctcgagaccaatc
atggcaaactctacctttgcttgggccctag---acccgtatgc---gtgm-------aa
mcacgctcacaa
>Lotus-herbaceus-x-D6
tcgtatcctcgc-aaacaatccaacc----cgtaaacttgtctgactatt---cggg--c
ag-gcttgggg--------tgca--atgcaccgc--aacctccc-aat-----ttggggg
gaaaccaca---agtgattggggtctcctcctaac-aaataac-aaa-ccccggcgcttg
atgcgtcaagg-aattgaaactgtt--agt--tgcactcttgycggccc-ggatacggtg
cttgcgcargagc-tgcc-atgacacattc--tacataaaatgactctcggcaacggata
tctcggctctcgcatcgatgaagaacgtagcgaaatgcgatacttggtgtgaattgcaga
atcccgtgaaccatc-gagtctttgaacgcaagttgcgcccgaaaccattaggttgaggg
cacgtctgcctgggtgtcacacatcgttgccccaacgcc-aaa-----catgctgt-gcg
gcgcgtggggtgaatgytggcctcccgcgagttcaggctcacggttggttgaaaattggg
--tccatggcagggt-atgccatgatggatggtggttgaggr--atgctygagaccaatc
atggcaaactctacctttgcttgggccctag---acccgtatgc---gtga-------aa
acacgctcacaa
>Lotus-herbaceus-x-L-germanicus-PENT02
tcgtatcctcgc-aaacaatccaacc----cgtaaacttgtctgactatt---cggg--c
ag-gcttgggg--------tgca--atgcaccgc--aacctccc-aat-----ttggggg
gaaaccaca---agtgattggggtctcctcctaac-aaataac-aaa-ccccggcgcttg
atgcgtcaagg-aattgaaactgtt--agt--tgcactcttgccggccc-ggatacggtg
cttgcgcargagc-tgcc-atgacacattc--tacataaaatgactctcggcaacggata
tctcggctctcgcatcgatgaagaacgtagcgaaatgcgatacttggtgtgaattgcaga
atcccgtgaaccatc-gagtctttgaacgcaagttgcgcccgaaaccattaggttgaggg
cacgtctgcctgggtgtcacacatcgttgccccaacgcc-aaa-----catgctgt-gcg
gcgcgtggggtgaatgctggcctcccgcgagttcaggctcacggttggttgaaaattggg
--tccatggcagggt-atgccatgatggatggtggttgaggg--atgctcgagaccaatc
atggcaaactctacctttgcttgggccctag---acccgtatgc---gtga-------aa
acacgctcacaa
>Lotus-hirsutus-03052322
tcgtatcctcgc-aaacaatgcaacc----cgtaaactcgtctgactatt---cggg--c
tg-gcttgggg--------tgca--atgcaccgc--gacctccc-aat-----ttggggg
gaaaccaca---agtgattggggtctcctcctaac-aaataac-aaa-ccccggcgcttg
atgcgtcaagg-aattgaaactgtt--agt--tgcactcttgtcggccc-ggatacggtg
cttgygcaggagc-tgcc-atgacacattc--tacataaaatgactctcggcaacggata
tctcggctctcgcatcgatgaagaacgtagcgaaatgcgatacttggtgtgaattgcaga
atcccgtgaaccatc-gagtctttgaacgcaagttgcgcccgaaaccattaggttgaggg
cacgtctgcctgggtgtcacacatcgttgccccaacgcc-aaacgcctcgtgctgt-gcg
gcgcgtggggtgaatgttggcctcccgcgagtccaggctcacggttggttgaaaattggg
--tccatggtagggt-atgccatgatggatggtggttgagta--agcctcgagaccaatc
atgggaaactttatctttgcttgggccctag-taacccgtatgc---gtgc-------aa
ccacgctcacaa
>Lotus-hirsutus-03052323
tcgtatcctcgc-aaacaatccaacc----cgtaaactcgtttgactatt---cggg--c
ag-gcttgggg--------tgca--atgcaccgc--gacctccc-agc-----ttggggg
gaaaccaca---agtgattggggtctcctcctaac-aaataac-aaa-ccccggcgcttg
atgcgtcaagg-aattgaaattgtt--agt--tgcactcttgttggccc-ggatacggtg
cttgcgcaggagc-tgcc-atgacacattc--tacataaaatgactctcggcaacggata
tctcggctctcgcatcgatgaagaacgtagcgaaatgcgatacttggtgtgaattgcaga
atcccgtgaaccatc-gagtctttgaacgcaagttgcgcccgaaaccattaggttgaggg
cacgtctgcctgggtgtcacacatcgttgccccaacgcc-aaacgcctcgtgctgt-gcg
gcgcgtggggtgaatgttggcctcccgcgagtccaggctcacggttggttgaaattcggg
--tccatggtagggt-atgccatgatggatggtggttgagta--accctcgagaccaatc
atgggaaactctatctttgcttgggccctag-taacccgtatgc---gtgc-------aa
ccacgctcacaa
>Lotus-hirsutus-03052351
tcgtatcctcgc-aaacaatccaacc----cgtaaactcgtttgactatt---cggg--c
ag-gcttgggg--------tgca--atgcaccgc--gacctccc-agc-----ttggggg
gaaaccaca---agtgattggggtctcctcctaac-aaataac-aaa-ccccggcgcttg
atgcgtcaagg-aattgaaattgtt--agt--tgcactcttgttggccc-ggatacggtg
cttgcgcaggagc-tgcc-atgacacattc--tacataaaatgactctcggcaacggata
tctcggctctcgcatcgatgaagaacgtagcgaaatgcgatacttggtgtgaattgcaga
atcccgtgaaccatc-gagtctttgaacgcaagttgcgcccgaaaccattaggttgaggg
cacgtctgcctgggtgtcacacatcgttgccccaacgcc-aaacgcctcgtgctgt-gcg
gcgcgtggggtgaatgttggcctcccgcgagtccaggctcacggttggttgaaattcggg
--tccatggtagggt-atgccatgatggatggtggttgagta--accctcgagaccaatc
atgggaaactctatctttgcttgggccctag-taacccgtatgc---gtgc-------aa
ccacgctcacaa
>Lotus-hirsutus-1
tcgtatcctygc-aaacaatccaacc----cgtaaactcgtttgactatt---cggg--c
ag-gcttgggg--------tgca--atgcaccgc--gacctccc-agc-----ttggggg
gaaaccaca---agtgattggggtctcctcctaac-aaataac-aaa-ccccggcgcttg
atgcgtcaagg-aattgaaattgtt--agt--tgcactcttgttggccc-ggatacggtg
cttgcgcaggagc-tgcc-atgacacattc--tacataaaatgactctcggcaacggata
tctcggctctcgcatcgatgaagaacgtagcgaaatgcgatacttggtgtgaattgcaga
atcccgtgaaccatc-gagtctttgaacgcaagttgcgcccgaaaccattaggttgaggg
cacgtctgcctgggtgtcacacatcgttgccccaacgcc-aaacgcctcgtgctgt-gcg
gcgcgtggggtgaatgttggcctcccgcgagtccaggctcacggttggttgaaattcggg
--tccatggtagggt-atgccatgatggatggtggttgagta--accctcgagaccaatc
atgggaaactctatctttgcttgggccctag-taacccgtatgc---gtgc-------aa
ccacgctcacaa
>Lotus-hirsutus-1841
tcgtatcctcgc-aaacaatgcaacc----cgtaaactcgtctgactatt---cggg--c
tg-gcttgggg--------tgca--atgcaccgc--gacctccc-aat-----ttggggg
gaaaccaca---agtgattggggtctcctcctaac-aaataac-aaa-ccccggcgcttg
atgcgtcaagg-aattgaaactgtt--agt--tgcactcttgtcggccc-ggatacggtg
cttgcgcaggagc-tgcc-atgacacattc--tacataaaatgactctcggcaacggata
tctcggctctcgcatcgatgaagaacgtagcgaaatgcgatacttggtgtgaattgcaga
atcccgtgaaccatc-gagtctttgaacgcaagttgcgcccgaaaccattaggttgaggg
cacgtctgcctgggtgtcacacatcgttgccccaacgcc-aaacgcctcgtgctgt-gcg
gcgcgtggggtgaatgttggcctcccgcgagtccaggctcacggttggttgaaaattggg
--tccatggtagggt-atgccatgatggatggtggttgagta--agcctcgagaccaatc
atgggaaactttatctttgcttgggccctag-taacccgtatgc---gtgc-------aa
ccacgctcacaa
>Lotus-hirsutus-2058
tcgtatcctcgc-aaacaatgcaacc----cgtaaactcgtctgactatt---cggg--c
tg-gcttgggg--------tgca--atgcaccgc--gacctccc-aat-----ttggggg
gaaaccaca---agtgatttgggtctcctcctaac-aaataac-aaa-ccccggcgcttg
atgcgtcaagg-aattgaaactgtt--agt--tgcactcttgtcggccc-ggatacggtg
cttgcgcaggagc-tgcc-atgacacattc--tacataaaatgactctcggcaacggata
tctcggctctcgcatcgatgaagaacgtagcgaaatgcgatacttggtgtgaattgcaga
atcccgtgaaccatc-gagtctttgaacgcaagttgcgcccgaaaccattaggttgaggg
cacgtctgcctgggtgtcacacatcgttgccccaacgcc-aaacgcctcgtgctgt-gcg
gcgcgtggggtgaatgttggcctcccgcgagtccaggctcacggttggttgaaaattggg
--tccatggtagggt-atgccatgatggatggtggttgagta--agcctcgagwccaatc
atgggaaactttatctttgcttgggccctag-taacccgtatgc---gtgc-------aa
ccacgctcacaa
>Lotus-hirsutus-343816
tcgtatcctcgc-aaacaatccaacc----cgtaaactcgtttgactatt---cggg--c
ag-gcttgggg--------tgca--atgcaccgc--gacctccc-agc-----ttggggg
gaaaccaca---agtgattggggtctcctcctaac-aaataac-aaa-ccccggcgcttg
atgcgtcaagg-aattgaaattgtt--agt--tgcactcttgttggccc-ggatacggtg
cttgcgcaggagc-tgcc-atgacacattc--tacataaaatgactctcggcaacggata
tctcggctctcgcatcgatgaagaacgtagcgaaatgcgatacttggtgtgaattgcaga
atcccgtgaaccatc-gagtctttgaacgcaagttgcgcccgaaaccattaggttgaggg
cacgtctgcctgggtgtcacacatcgttgccccaacgcc-aaacgcctygtgctgt-gcg
gcgcgtggggtgaatgttggcctcccgcgagtccaggctcacggttggttgaaattcggg
--tccatggtagggt-atgccatgatggatggtggttgagta--accctcgagaccaatc
atgggaaactctatctttgcttgggccctag-taacccgtatgc---gtgc-------aa
ccacgctcacaa
>Lotus-hirsutus-4-1
tcgtatcctcgc-aaacaatgcaacc----cgtaaactcgtctgactatt---cggg--c
tg-gcttgggg--------tgca--atgcaccgc--gacctccc-aat-----ttggggg
gaaaccaca---agtgattggggtctcctcctaac-aaataac-aaa-ccccggcgcttg
atgcgtcaagg-aattgaaactgtt--akt--tgcactcttgtcggccc-ggatacggtg
cttgcgcaggagc-tgcc-atgacacattc--tacataaaatgactctcggcaacggata
tctcggctctcgcatcgatgaagaacgtagcgaaatgcgatacttggtgtgaattgcaga
atcccgtgaaccatc-gagtctttgaacgcaagttgcgcccgaaaccattaggttgaggg
cacgtctgcctgggtgtcacacatcgttgccccaacgcc-aaacgcctcgtgctgt-gcg
gcgcgtggggtgaatgttggcctcccgcgagtccaggctcacggttggttgaaaattggg
--tccatggtagggt-atgccatgatggatggtggttgagta--agcctcgagaccaatc
atgggaaactttatctttgcttgggccctag-taacccgtatgc---gtgc-------aa
ccacgctcacaa
>Lotus-hirsutus-4-2
tcgtatcctcgc-aaacaatgcaacc----cgtaaactcgtctgactatt---cggg--c
tg-gcttgggg--------tgca--atgcaccgc--gacctccc-aa------ttggggg
gaaaccaca---agtgattggggtctcctcctaac-aaataac-aaa-ccccggcgcttg
atgcgtcaagg-aattgaaactgtt--akt--tgcactcttgtcggccc-ggatacggtg
cttgcgcaggagc-tgcc-atgacacattc--tacataaaatgactctcggcaacggata
tctcggctctcgcatcgatgaagaacgtagcgaaatgcgatacttggtgtgaattgcaga
atcccgtgaaccatc-gagtctttgaacgcaagttgcgcccgaaaccattaggttgaggg
cacgtctgcctgggtgtcacacatcgttgccccaacgcc-aaacgcctcgtgctgt-gcg
gcgcgtggggtgaatgttggcctcccgcgagtccaggctcacggttggttgaaaattggg
--tccatggtagggt-atgccatgatggatggtggttgagta--agcctcgagaccaatc
atgggaaactttatctttgcttgggccctag-taacccgtatgc---gtgc-------aa
ccacgctcacaa
>Lotus-hirsutus-609
tcgtatcctggc-aaacaatccaacc----cgtaaactcgtttgactatt---cggg--c
ag-gcttgggg--------tgca--atgcaccgc--gacctccc-agc-----ttggggg
gaaaccaca---agtgattggggtctcctcctaac-aaataac-aaa-ccccggcggttg
atgcgtcaagg-aattgaaattgtt--agt--tgcactcttgttggccc-ggatacggtg
cttgcgcaggagc-tgcc-atgacacattc--tacataaaatgactctcggcaacggata
tctcggctctcgcatcgatgaagaacgtagcgaaatgcgatacttggtgtgaattgcaga
atcccgtgaaccatc-gagtctttgaacgcaagttgcgcccgaaaccattaggttgaggg
cacgtctgcctgggtgtcacacatcgttgccccaacgcc-aaacgcctcgtgctgt-gcg
gcgcgtggggtgaatgttggcctcccgcgagtccaggctcacggttggttgaaattcggg
--tccatggtagggt-atgccatgatggatggtggttgagta--accctcgagaccaatc
atgggaaactctatctttgcttgggccctag-taacccgtatgc---gtgc-------aa
ccacgctcacaa
>Lotus-hirsutus-626236
tcgtatcctcgc-aaacaatccaacc----cgtaaactcgtttgactatt---cggg--c
ag-gcttgggg--------tgca--atgcaccgc--gacctccc-agc-----ttggggg
gaaaccaca---agtgattggggtctcctcctaac-aaataac-aaa-ccccggcgcttg
atgcgtcaagg-aattgaaattgtt--agt--tgcactcttgttggccc-ggatacggtg
cttgcgcaggagc-tgcc-atgacacattc--tacataaaatgactctcggcaacggata
tctcggctctcgcatcgatgaagaacgtagcgaaatgcgatacttggtgtgaattgcaga
atcccgtgaaccatc-gagtctttgaacgcaagttgcgcccgaaaccattaggttgaggg
cacgtctgcctgggtgtcacacatcgttgccccaacgcc-aaacgcctcgtgctgt-gcg
gcgcgtggggtgaatgttggcctcccgcgagtccaggctcacggttggttgaaattcggg
--tccatggtagggt-atgccatgatggatggtggttgagta--accctcgagaccaatc
atgggaaactctatctttgcttgggccctag-taacccgtatgc---gtgc-------aa
ccacgctcacaa
>Lotus-hirsutus-7
tcgtatcctcgc-aaacaatgcaacc----cgtaaactygtctgactatt---cggg--c
tg-gcttgggg--------tgca--atgcaccgc--gacctccc-aat-----ttggggg
gaaaccaca---agtgattggggtctcctcctaac-aaataac-aaa-ccccggcgcttg
atgcgtcaagg-aattgaaactgtt--agt--tgcactcttgtcggccc-ggatacggtg
cttgcgcaggagc-tgcc-atgacacattc--tacataaaatgactctcggcaacggata
tctcggctctcgcatcgatgaagaacgtagcgaaatgcgatacttggtgtgaattgcaga
atcccgtgaaccatc-gagtctttgaacgcaagttgcgcccgaaaccattaggttgaggg
cacgtctgcctgggtgtcacacatcgttgccccaacgcc-aaacgcctcgtgctgt-gcg
gcgcgtggggtgaatgttggcctcccgcgagtccaggctcacggttggttgaaaattggg
--tccatggtagggt-atgccatgatggatggtggttgagta--agcctcgagaccaatc
atgggaaactttatctttgcttgggccctag-taacccgtatgc---gtgc-------aa
ccacgctcacaa
>Lotus-hirsutus-D11
tcgtatcctcgc-aaacaatgcaacc----cgtaaactcgtctgactatt---cggg--c
tg-gcttgggg--------tgca--atgcaccgc--gacctccc-aat-----ttggggg
gaaaccaca---agtgattggggtctcctcctaac-aaataac-aaa-ccccggcgcttg
atgcgtcaagg-aattgaaactgtt--agt--tgcactcttgtcggccc-ggatacggtg
cttgcgcaggagc-tgcc-atgacacattc--tacataaaatgactctcggcaacggata
tctcggctctcgcatcgatgaagaacgtagcgaaatgcgatacttggtgtgaattgcaga
atcccgtgaaccatc-gagtctttgaacgcaagttgcgcccgaaaccattaggttgaggg
cacgtctgcctgggtgtcacacatcgttgccccaacgcc-aaacgcctcgtgctgt-gcg
gcgcgtggggtgaatgttggcctcccgcgagtccaggctcacggttggttgaaaattggg
--tccatggtagggt-atgccatgatggatggtggttgagta--agcctcgagaccaatc
atgggaaactttatctttgcttgggccctag-taacccgtatgc---gtgc-------aa
ccacgctcacaa
>Lotus-hirsutus-D12
tcgtatcctcgc-aaacaatgcaacc----cgtaaactcgtctgactatt---cggg--c
tg-gcttgggg--------tgca--atgcaccgc--gacctccc-aat-----ttggggg
gaaaccaca---agtgattggggtctcctcctaac-aaataac-aaa-ccccggcgcttg
atgcgtcaagg-aattgaaactgtt--agt--tgcactcttgtcggccc-ggatacggtg
cttgcgcaggagc-tgcc-atgacacattc--tacataaaatgactctcggcaacggata
tctcggctctcgcatcgatgaagaacgtagcgaaatgcgatacttggtgtgaattgcaga
atcccgtgaaccatc-gagtctttgaacgcaagttgcgcccgaaaccattaggttgaggg
cacgtctgcctgggtgtcacacatcgttgccccaacgcc-aaacgcctcgtgctgt-gcg
gcgsgtggggtgaatgttggcctcccgcgagtccaggctcacggttggttgaaaattggg
--tccatggtagggt-atgccatgatggatggtggttgagta--agcctcgagaccaatc
atgggaaactttatctttgcttgggccctag-taacccgtatgc---gtgc-------aa
ccacgctcacaa
>Lotus-hirsutus-D13
tcgtatcctcgc-aaacaatgcaacc----cgtaaactcgtctgactatt---cggg--c
tg-gcttgggg--------tgca--atgcaccgc--gacctccc-aat-----ttggggg
gaaaccaca---agtgattggggtctcctcctaac-aaataac-aaa-ccccggcgcttg
atgcgtcaagg-aattgaaactgtt--agt--tgcactcttgtcggccc-ggatacggtg
cttgcgcaggagc-tgcc-atgacacattc--tacataaaatgactctcggcaacggata
tctcggctctcgcatcgatgaagaacgtagcgaaatgcgatacttggtgtgaattgcaga
atcccgtgaaccatc-gagtctttgaacgcaagttgcgcccgaaaccattaggttgaggg
cacgtctgcctgggtgtcacacatcgttgccccaacgcc-aaacgcctcgtgctgt-gcg
gcgcgtggggtgaatgttggcctcccgcgagtccaggctcacggttggttgaaaattggg
--tccatggtagggt-atgccatgatggatggtggttgagta--agcctcgagaccaatc
atgggaaactttatctttgcttgggccctag-taacccgtatgc---gtgc-------aa
ccacgctcacaa
>Lotus-hirsutus-Gc3
tcgtatcctcgc-aaacaatgcaacc----cgtaaactcgtctgactatt---cggg--c
tg-gcttgggg--------tgca--atgcaccgc--gacctccc-aat-----ttggggg
gaaaccaca---agtgattggggtctcctcctaac-aaataac-aaa-ccccggcgcttg
atgcgtcaagg-aattgaaactgtt--agt--tgcactcttgtcggccc-ggatacggtg
cttgcgcaggagc-tgcc-atgacacattc--tacataaaatgactctcggcaacggata
tctcggctctcgcatcgatgaagaacgtagcgaaatgcgatacttggtgtgaattgcaga
atcccgtgaaccatc-gagtctttgaacgcaagttgcgcccgaaaccattaggttgaggg
cacgtctgcctgggtgtcacacatcgttgccccaacgcc-aaacgcctcgtgctgt-gcg
gcgcgtggggtgaatgttggcctcccgcgagtccaggctcacggttggttgaaaattggg
--tccatggtagggt-atgccatgatggatggtggttgagta--agcctcgagaccaatc
atgggaaactttatctttgcttgggccctag-taacccgtatgc---gtgc-------aa
ccacgctcacaa
>Lotus-hirsutus-HIRS1
tcgtatcctcgc-aaacaatccaacc----ygtaaactcgtttgactatt---cggg--c
ag-gcttgggg--------tgca--atgcaccgc--gacctccc-agc-----ttggggg
gaaaccaca---agtgattggggtctcctcctaac-aaataac-aaa-ccccggcgcttg
atgcgtcaagg-aattgaaattgtt--agt--tgcactcttgttggccc-ggatacggtg
cttgcgcaggagc-tgcc-atgacacattc--tacataaaatgactctcggcaacggata
tctcggctctcgcatcgatgaagaacgtagcgaaatgcgatacttggtgtgaattgcaga
atcccgtgaaccatc-gagtctttgaacgcaagttgcgcccgaaaccattaggttgaggg
cacgtctgcctgggtgtcacacatcgttgccccaacgcc-aaacgcctcgtgctgt-gcg
gcgcgtggggtgaatgttggcctcccgcgagtccaggctcacggttggttgaaattcggg
--tccatggtagggt-atgccatgatggatggtggttgagta--accctcgagaccaatc
atgggaaactctatctttgcttgggccctag-taacccgtatgc---gtgc-------aa
ccacgctcacaa
>Lotus-hirsutus-HIRS2
tcgtatcctcgc-aaacaatgcaacc----cgtaaactcgtctgactatt---cggg--c
tg-gcttgggg--------tgca--atgcaccgc--gacctccc-aat-----ttggggg
gaaaccaca---agtgattggggtctcctcctaac-aaataac-aaa-ccccggcgcttg
atgcgtcaagg-aattgaaactgtt--agt--tgcactcttgtcggccc-ggatacggtg
cttgcgcaggagc-tgcc-atgacacattc--tacataaaatgactctcggcaacggata
tctcggctctcgcatcgatgaagaacgtagcgaaatgcgatacttggtgtgaattgcaga
atcccgtgaaccatc-gaktctttgaacgcaagttgcgcccgaaaccattaggttgaggg
cacktctgcctgggtgtcacacatcgttgccccaacgcc-aaacgcctcgtgctgt-gcg
gcgcgtggggtgaatgttggcctcccgcgagtccaggctcacggttggttgaaaattggg
--tccatggtagggt-atgccatgatggatggtggttgagta--agcctcgagaccaatc
atgggaaactttatctttgcttgggccctag-taacccgtatgc---gtgc-------aa
ccacgctcacaa
>Lotus-hirsutus-HIRS3-MW412865 
tcgtatcctcgc-aaacaatgcaacc----cgtaaactcgtctgactatt---cggg--c
tg-gcttgggg--------tgca--atgcaccgc--gacctccc-aat-----ttggggg
gaaaccaca---agtgattggggtctcctcctaac-aaataac-aaa-ccccggcgcttg
atgcgtcaagg-aattgaaactgtt--agt--tgcactcttgtcggccc-ggatacggtg
cttgcgcaggagc-tgcc-atgacacattc--tacataaaatgactctcggcaacggata
tctcggctctcgcatcgatgaagaacgtagcgaaatgcgatacttggtgtgaattgcaga
atcccgtgaaccatc-gagtctttgaacgcaagttgcgcccgaaaccattaggttgaggg
cacgtctgcctgggtgtcacacatcgttgccccaacgcc-aaacgcctcgtgctgt-gcg
gcgcgtggggtgaatgttggcctcccgcgagtccaggctcacggttggttgaaaattggg
--tccatggtagggt-atgccatgatggatggtggttgagta--agcctcgagaccaatc
atgggaaactttatctttgcttgggccctag-taacccgtatgc---gtgc-------aa
ccacgctcacaa
>Lotus-hirsutus-HIRS4-MW412866
tcgtatcctcgc-aaacaatgcaacc----cgtaaactcgtctgactatt---cggg--c
tg-gcttgggg--------tgca--atgcaccgc--gacctccc-aat-----ttggggg
gaaaccaca---agtgattggggtctcctcctaac-aaataac-aaa-ccccggcgcttg
atgcgtcaagg-aattgaaactgtt--agt--tgcactcttgtcggccc-ggatacggtg
cttgcgcaggagc-tgcc-atgacacattc--tacataaaatgactctcggcaacggata
tctcggctctcgcatcgatgaagaacgtagcgaaatgcgatacttggtgtgaattgcaga
atcccgtgaaccatc-gagtctttgaacgcaagttgcgcccgaaaccattaggttgaggg
cacgtctgcctgggtgtcacacatcgttgccccaacgcc-aaacgcctcgtgctgt-gcg
gcgcgtggggtgaatgttggcctcccgcgagtccaggctcacggttggttgaaaattggg
--tccatggtagggt-atgccatgatggatggkggttgagta--agcctcgagaccaatc
atsggaaactttatctttgcttgggccctag-taacccgtatgc---gtgc-------aa
ccacgctcacaa
>Lotus-hirsutus-HIRS5-MW412867
tcgtatcctcgc-aaacaatgcaacc----cgtaaactcgtctgactatt---cggg--y
tg-gcttgggg--------tgca--atgcaccgc--racctccc-aat-----ttggggg
gaaaccaca---aktgattggggtctcctcctaac-aaataac-aaa-ccccggcgcttg
atgcktcaagg-aattgaaactgtt--akt--tgcactcttgtcggccc-ggatacggtg
cttgcgcaggagc-tgcc-atgacacattc--tacataaaatgactctcggcaacggata
tctcggctctcgcatcgatgaagaacgtagcgaaatgcgatacttggtgtgaattgcaga
atcccgtgaaccatc-gagtctttgaacgcaakttgcgcccgaaaccattaggttgaggg
cacktctgcctgggtgtcacacatcgttgccccaacgcc-aaacgcctygtgctgt-gcg
gcgcgtggggtgaatgttggcctcccgcgagtccaggctcacggttggttgaaaattggg
--tccatggtagggt-atgccatgatggatggtggttgagta--agcctcgagaccaatc
atgggaaactttatctttgcttgggccctag-taacccgtatgc---gtgc-------aa
ccacgctcacaa
>Lotus-laricus-455-DQ166233
tcgtatccttgc-aaacaatccaact----tgtaaactcgtttgactatt---cggg--c
at-gcttgggg--------tgta--tcccaccgc--agcttccc-aat-----ttagggg
gaacccac--------attggggtctcctcctaat-aaataac-aaa-ccccggcgcttg
atgcgtcaagg-aattgaaattgtt--agt--tgcactcttgtcggcct-ggatacggtg
cttgtgcaagagc-tgcc-atgacacatta--tacataaaatgactctcggcaacggata
tctcggctctcgcatcgatgaagaacgtagcgaaatgcgatacttggtgtgaattgcaga
atcccgtgaaccatc-gagtctttgaacgcaagttgcgcccgaaaccattaggttgaggg
cacgtctgcctgggtgtcacacatcgttgccccaatgcc-aa-----------tat---g
gcgtgtggg-tgaatgttggcctcccgtgagttcaggctcacggttggtttaaatttggg
--tccatggtagggt-atgccatgatggatggtggttgagta--acgctcgagaccaatc
atggggaactttatctt-gcttcggatctat-tgacccgtatgc---gtgc-------aa
ccacgctcacaa
>Lotus-maculatus-958
tcgtatccttgc-aaacaatccaact----agtaaactcgtttgactatt---cggg--c
-t-gcttgggg--------tgta--tcccacctc--aacttccc-aat-----ttagggg
gaaaccac--------attggggtctcctcctaat-aaataac-aaa-ccccggcgcttg
atgcgtcaagg-aaatgaaattgtt--agt--tgtactcttgccggccc-ggagacggcg
cttgtgcaagagt-tgcc-atgacacattc--tacataaaatgactctcggcaacggata
tctcggctctcgcatcgatgaagaacgtagcgaaatgcgatacttggtgtgaattgcaga
atcccgtgaaccatc-gagtctttgaacgcaagttgcgcccgaaaccattaggttgaggg
cacgtctgcctgggtgtcacacatcgttgccccaacgcc-aaatgcctagtgctat-gtg
gtggctggggcgaatgttggcctcccgcgagtttaggctcacggttggttgaaatttggg
--tccatggtatggt-atgccatgatggatggtggttgagta--atgctcgagaccaatc
atgggaaactttatc-ctacttgggctctaa-tgacccgtatgc---gtga-------aa
ccacgctcacaa
>Lotus-ononopsis-453
tcgtatccttgc-aaacaatccaact----tgtaaactcgtttgactact---tggg--c
at-gcttgggg--------tgta--tcccaccac--aacttccc-aat-----ttagggg
gaaaccac--------attggggtttcctcctaat-aaataac-aaa-ccccggcgcttg
atgcgtcaagg-aattgaaattgtt--agt--tgcactcttgccggccc-ggatacggtg
cttgtgcatgagt-tgcc-atgacacgtta--tacataaaatgactctcggcaacggata
tctcggctctcgcatcgatgaagaacgtagcgaaatgcgatacttggtgtgaattgcaga
atcccgtgaaccatc-gagtctttgaacgcaagttgcgcccgaaaccattaggttgaggg
cacgtctgcctgggtgtcacacatcgttgccccaacgtc-aaacgtttagtgcaat-gtg
gcgtgtggggtgaatgttggcctcccgtgagttcagcctcacggttggtttaaatttggg
--tccatggtatggt-atgccatgatggatggtggttgagtaatatgctcgagaccaatc
gtgggaaactttatc-ttggttgggctctat-tgacccgtatgc---gtgt-------aa
gcacgctcacaa
>Lotus-parviflorus1-469
tcgtatccttgc-aaacaatacaacc----agcaaactcgtttgactatc---tggg--a
ag-gctcgagg--------tgta--acccaccgct-tgccaacc-cgt-----ttagggg
gaagccac--------attgtggtctcctcctaat-aattaac-aaa-ccccggcgcttg
atgcgtcaagg-aactgaaattgtt--agt--cgcgctcttgtcggccc-ggatacggtg
ctcgtgcaggagc-tgcc-atgacacattc--tacataaaatgactctcggcaacggata
tctcggctctcgcatcgatgaagaacgtagcgaaatgcgatacttggtgtgaattgcaga
atcccgtgaaccatc-gagtctttgaacgcaagttgcgcccgaagccattaggttgaggg
cacgtctgcctgggtgtcacacatcgttgccccaacgcc-aaacgcctcgagctgt-gcg
gcgtgtggggcgaatgttggcctcccgcgagtccaggctcacggttggttgaaatttggg
--tccatggtagggt-atgccatgatggatggtggttgagta--acgctcgagaccgatc
atgggaaaccctatc-ttgcttgggctctag-taacccgtatgc---gttgggaaataaa
cagcgctcacaa
>Lotus-pedunculatus-437
tngtatccttgc-aagcaaaccaacc----tgtaaactcgtctgactact---cggg--c
ag-gcttgggg--------tgta--tcccacatc--atcttccc-aat-tatattagggg
gatatccc--------gatggggtctcttcctaat-aaataac-aaa-ccccggcgcttg
atgcgtcaagg-aattgaaattgtt--agt--tgcactcttgccggccc-ggatacggtg
ttcgtgcaagggc-tgcc-atgacacattc--tacataaaatgactctcggcaacggata
tctcggctctcgcatcgatgaagaacgtagcgaaatgcgatacttggtgtgaattgcaga
atcccgtgaaccatc-gagtctttgaacgcaagttgcgcccgaaaccattaggttgaggg
cacgcctgcctgggtgtcacgcatcgttgccccaacgcc-aaacgcctcgtgctgt-gcg
gcgtgtggggcgaatgttggcctcccgcgagcccaggctcacggttggtttaaaattggg
--tccatggtagcgt-atgccatgatggatggtggttgagtg--acgctcgagaccaatc
atgggaaaccctatc-ttgcttgggccctcg-aaacccgcatgcgtggtgn-------aa
ccgcgctcacaa
>Lotus-rectus-401
tcgtatcctcgc-aaacaaaccaacc----tgtaaactcgtccgactatt---cggg--c
ag-gctcgggg--------tgtg--ccccacccc--agcctccc-aat-----tcagggg
gaagccac--------aacggggcctcctcctaat-aaacaac-aaa-ccccggcgcttg
atgcgtcaaggaaattgaaactgtc--agc--tacactcctgccggccc-ggatacggtc
cttgtgcaggagt-tgcc-acgacacattc--tacataaaatgactctcggcaacggata
tctcggctctcgcatcgatgaagaacgtagcgaaatgcgatacttggtgtgaattgcaga
atcccgtgaaccatc-gagtctttgaacgcaagttgcgcccgaagccattaggttgaggg
cacgtctgcctgggtgtcacacatcgttgccccaacgcc-aaacgcctcgtgcaat-gcg
gcgcgtggggtgaatgctggcctcccgtgagtctaggctcacggttggttgaaaatcggg
--tccgtggtagggt-atgccatgatggatggtggttgagta--atgctcgagaccaatc
gtgggaaactctatc-ttgcttgggctctag-taacctgtatgc---gtgc-------aa
tggcgctcacaa
>Lotus-rectus-955
tcgtatcctcgc-aaacaaaccaacc----tgtaaactcgtccgactatt---cggg--c
ag-gctcgggg--------tgtg--ccccacccc--agcctccc-aat-----tcagggg
gaagccac--------aacggggcctcctcctaat-aaacaac-aaa-ccccggcgcttg
atgcgtcaaggaaattgaaactgtc--agc--tacactcctgccggccc-ggatacggtg
cttgtgcaggagt-tgcc-acgacacattc--tacataaaatgactctcggcaacggata
tctcggctctcgcatcgatgaagaacgtagcgaaatgcgatacttggtgtgaattgcaga
atcccgtgaaccatc-gagtctttgaacgcaagttgcgcccgaagccattaggttgaggg
cacgtctgcctgggtgtcacacatcgttgccccaacgcc-aaacgcctcgtgcaat-gcg
gcgcgtggggtgaatgctggcctcccgtgagtctaggctcacggttggttgaaaatcggg
--tccgtggtagggt-atgccatgatggatggtggttgagta--atgctcgagaccaatc
gtgggaaactctatc-ttgcttgggctctag-taacctgtatgc---gtgc-------aa
tggcgctcacaa
>Lotus-rectus-REC1-MK780164
tcgtatcctcgc-aaacataccaacc----tgtaaactcgtccgactatc---cggg--c
ag-gctcgggg--------tgcg--ccccacccc--agcctccc-aat-----tcagggg
gaaaccacg---acacaacggggcctcctcctaataaaacaac-aaa-ccccggcgcttg
atgcgtcaaggaaattgaaattgtt--agc--tgcactcctgccggccc-ggatgcggtg
ctcgtgcagg-gt-tgac-acgacacattc--tacataaaatgactctcggcaacggata
tctcggctctcgcatcgatggagaacgcagcgaaatgcgatacttggtgtgaattgcaga
atcccgtgaaccatc-gagtctttgaacgcaagttgcgcccgaaaccattaggttgaggg
cacgtctgcctgggtgtcacacatcgttgccccaacgcc-aaacgcctcgtgcaat-gcg
gctcgtggggtgaatgttggcctcccgcgagtccaggctctcggttggttgaaaattggg
--tccatggtagggt-atgccatgatggatggtggttgagta--acgctcgagaccaatc
gtgggaaactctatc-ttgcttgggctctag-taacctgtatgc---gtgc-------aa
cgacgctcacaa
>Lotus-sanguineus-940
tcgtatccttgc-aagcaatccaacc----cgtaaactcgtctgactact---cggg--c
ag-gcttgggg--------tgta--tcccaccgc--agcctccc-aat-----ttagggg
gaaaccac----agtgattggggtctcctcctaat-acacaac-aaa-ccccggcgcttg
atgcgtcaagg-aattgaaactgtt--agc--tgcactcttgtcggccc-ggatacggtg
ctcgcgcaggaga-tgcc-atgacacattc--aacataaaatgactctcggcaacggata
tctcggctctcgcatcgatgaagaacgtagcgaaatgcgatacttggtgtgaattgcaga
atcccgtgaaccatc-gagtctttgaacgcaagttgcgcccgaaaccattaggttgaggg
cacgtctgcctgggtgtcacacatcgttgccccaacgcc-aaacgcctcgtgctgt----
--gcgtggggtgaatgttggcctcccgcgagtccagactcacggttggttgaaaattggg
--tccatggtagggt-atgccgtgatggatggtggttgagta--acgctcgagaccaatc
atgggaaactctatctttgctatgccccaag-taacccgtatgc---gtgc-------aa
gcacgctcacaa
>Lotus-spectabilis-SPEC-MW412881
tcgtatccttgc-aa-caatccaact----tgtaaactcgtttgactatt---cggg--c
tt-gcttgggg--------tgta--tcccaccgc--agctttcccaat-----ttagggg
gaaaccaca--------ttggggtctcctcctaat-aaataac-aaa-ccccggcgcttg
atgcgtcaagg-aattgaaattgtt--agt--tgcactcttgtcggccc-ggatacggtg
cttgtgcaggagt-tgcc-atgacacattc--tacataaaatgactctcggcaacggata
tctcggctctcgcatcgatgaagaacgtagcgaaatgcgatacttggtgtgaattgcaga
atcccgtgaaccatc-gagtctttgaacgcaagttgcgcccgaaaccattaggttgaggg
cacgtctgcctgggtgtcacgcatcgttgccccaatgcc-aaacgcctagtgcaat-gtg
gcgtgtggggtgaatgttggcctcccgtgagctcaggctcacggttggttgaaaattggg
--tccatggtagggt-atgccatgatggatggtggttgagta--acgctcgagaccaatc
atgggaaactttatc-ttgcttgggctctat-taacccgtatgc---gtgt-------aa
ccacgctcacaa
>Lotus-strictus-3845
tcgtatccttgc-aaacaaaccaacc----tgcaaactcgtctgactatt---cggg--y
ag-gcttggggcggg----tgcg--tcccgccgc--agcctccc-aat-----ttagggg
gaaaccaca---acacaacggggtctcctcctaatacaataac-aaa-ccccggcgcttg
atgcgtcaagg-aattgaaattgtt--agctgtgcactcctgccggccc-ggagacggcg
cccgcgcaggagc-tgcc-atgacgcattc--tacataaaatgactctcggcaacggata
tctcggctctcgcatcgatgaagaacgtagcgaaatgcgatacttggtgtgaattgcaga
atcccgtgaaccatc-gagtctttgaacgcaagttgcgcccgaaaccattaggttgaggg
cacgtctgcctgggtgtcacacatcgtcgccccaacgcc-aaacgcctcgcgctgt-gcg
gcgtgcygggtgaaagttggcctcccgtgagcccagcctcacggttggttgaaaattggg
tctccatggtagggc-acgccatgatggatggtggttgagtg--acgctcgagaccaatc
atgggaaactctatctttgcttgggccctag-taacccgtatgc---gtgc--------g
ccacgctcacaa
>Lotus-strictus-413
tcgtatccttgc-aagcaaaccaacc----cgcaaacccgtccgactatt---cggg--c
ag-gcctggggcgggcgcctgcg--tcccaccgc--agcctccc-aat-----ttagggg
gaaaccaca---acacaacggggtctcctcctgataaaataac-aaacccccggcgcttg
acgcgtcaagg-aatcgaaattgtt--agc--cgcactcttgccggtcc-gga-------
------caggagc-cgcc-gcgacacattc--tacataaaatgactctcggcaacggata
tctcggctctcgcatcgatgaagaacgtagcgaaatgcgatacttggtgtgaattgcaga
atcccgtgaaccatc-gagtctttgaacgcaagttgcgcccgaaaccattaggctgaggg
cacgtctgcctgggtgtcacacatcgttgccccaacgcc-aaacgcctcgtgctgt-gcg
gcgtgcggggtgaaagttggcctcccgtgagcccagcctcacggttggttgaaaattggg
tctccatggcagggc-acgccatgatggatggtggttgagtg--acgctcgagaccaatc
atgggaaactctatc-ctgcttgggccctag-taacccgtatgc---gtgc--------a
ccacgctcacaa
>Lotus-strictus-923
tcgtatccttgc-aagcaaaccaacc----cgcaaacccgtccgactatt---cggg--c
ag-gcctggggcgggcgcctgcg--tcccaccgc--agcctccc-aat-----ttagggg
gaaaccaca---acacaacggggtctcctcctgataaaataac-aaacccccggcgcttg
acgcgtcaagg-aatcgaaattgtt--agc--cgcactcttgccggtcc-gga-------
------caggagc-cgcc-gcgacacattc--tacataaaatgactctcggcaacggata
tctcggctctcgcatcgatgaagaacgtagcgaaatgcgatacttggtgtgaattgcaga
atcccgtgaaccatc-gagtctttgaacgcaagttgcgcccgaaaccattaggctgaggg
cacgtctgcctgggtgtcacacatcgttgccccaacgcc-aaacgcctcgtgctgt-gcg
gcgtgcggggtgaaagttggcctcccgtgagcccagcctcacggttggttgaaaattggg
tctccatggcagggc-acgccatgatggatggtggttgagtg--acgctcgagaccaatc
atgggaaactctatc-ctgcttgggccctag-taacccgtatgc---gtgc--------a
ccacgctcacaa
>Lotus-subbiflorus-470-DQ166231
tcgtatccttgc-aaacaatacaacc----agcaaactcgtttgactatc---tggg--a
ag-gctcgagg--------tgta--acccaccgct-tgccaacc-cgt-----ttagggg
gaagccac--------attgtggtctcctcctaat-aattaac-aaa-ccccggcgcttg
atgcgtcaagg-aactgaaattgtt--agt--cgcgctcttgtcggccc-ggatacggtg
ctcgtgcaggagc-tgcc-atgacacattc--tacataaaatgactctcggcaacggata
tctcggctctcgcatcgatgaagaacgtagcgaaatgcgatacttggtgtgaattgcaga
atcccgtgaaccatc-gagtctttgaacgcaagttgcgcccgaagccattaggttgaggg
cacgtctgcctgggtgtcacacatcgttgccccaacgcc-aaacgcctcgagctgt-gcg
gcgtgtggggcgaatgttggcctcccgcgagtccaggctcacggttggttgaaatttggg
--tccgtggtagggt-atgccatgatggatggtggttgagta--acgctcgagaccgatc
atgggaaaccctatc-ttgcttgggctctag-taacccgtatgc---gttgggaaataaa
cagcgctcacaa
>Lotus-tetragonolobus-624-HM468334
tcgtatccttgc-aaacaattcaact----cgtaaactcgtttgactatt---tggg--c
at-gcttgggg--------tgta--tcccacctc--gacttccc-aat-----ttggggg
gaaaccac--------actctggtctcctcctaat-aaataac-aaa-ccccggcgcttg
atgcgtcaagg-aattgaaattgtt--agt--tgcactcttgtcggccc-ggatacggtg
cttgtgcaagggt-tgcc-atgacacattc--tacataaaatgactctcggcaacggata
tctcggctctcgcatcgatgaagaacgtagcgaaatgcgatacttggtgtgaattgcaga
atcccgtgaaccatc-gagtctttgaacgcaagttgcgcccgaaaccattaggttgaggg
cacgtctgcctgggtgtcacacatcgttgccccaacgcc-aaacgcctagtgcttt-gtg
gcgtgtggggtgaatgttggcctcccgcgagttcaggctcacggttggttgaaaattggg
--tccatggtgatgt-atgccatgatggatggtggctgagta--atgctcgagaccaatc
atgggaaactttacc-tttcttgggctctat-tcacccgtatgc---gtgt-------ga
ccacgctcacaa
