# Supplementary material for: When Morphology and Biogeography Approximate Nuclear ITS but Conflict with Plastid Phylogeny: Phylogeography of the Lotus dorycnium Species Complex (Leguminosae)
Source: Plants (Basel). 2022 Feb 2;11(3):410. doi: 10.3390/plants11030410 (PMC8840542; doi:10.3390/plants11030410)
Supplement: Supplementary file 1 [file plants-11-00410-s001.zip › Dataset-S2-Pentaphyllum_cp.mask.nex2.fst]

>mask
*********************************--------------------------*************------**********------------------------------------**********************************************************---**************************----************-----------**********-----**************************************************----*****-****----------------***********------****************-----*********************--------***********------****************************-----*********************************************************************----**********************************************************************************************************************************************************************************************************************************************************---********************************************************************-******------***************************************************************************************************************************************************************************---*******-----**************************-***********************-*****-***********************************************************************************-----******************-----**********************------*-*************************************-----******************--****************************************************-***********-************************************************************************************************---------*******************************************--******************-------*****-***-------*****************************------***************---***--------------------*************************-*********************************************************************************************************************************************--------------**********************************************************-***********************************************************************-*************************------********------***********------------------------***************************----***********************************----***********************************************************************************************************-----********************************************************************************************************************************************************
>Cytisopsis_pseudocytisus_17
ctagctgcggtcgaggctccatctataaatgga--------------------------taatgctccatct------atctataaat------------------------------------ggataattttggggttttaaaggatacgagttcttgaaagtaaaagagcaatatcaactttgttgatattgctcttttacttttttt----agtattcttctt---------------attttattttatacttcaatattccttagcattgtttatttcaacataatcagttttctaattttttttg-atttt--------tttattttatctaatttt------agaagatgagtaagaacttagtaaaaaatgataaaaaaaaa-------ggggggtaaaaat------agaaggctgggtgattttgacttagtat-----cggggcggatgtagccaagtggatcaaggcattagctgtggattctgacatccgccattttttctagta----ttagtatatagaaatcagaggtgctcttggctcgacatcgtttgttctattccactagaatccattgtttgggggatccctcggagaggatttgatgatgtaaatattacatgatggagctcgagttgattcatttttcaggggcaagtatctaaggttagtggagattaataagttagaataacttcgtaagtatacttttgatagagaaattgaaaggatccaattcgagcacggttcaaaagagtca---aaatttgtaggaattggtaaaacttttttgacaaaaagtgtatcctatgggaatcaaattcacctttt-atttgt------atgattcttttagataaagaaaaaatggtatgttgctgccattttttgaaacgattaaagatcccgaagtaatgtctaaacccaatgattcaaagaaaagctaaatgattctggaacaagtaaataccattttcaaattgtctcaccaattctagtcgactgaagaaaaaaaa-gaagttc-----taaaaaagacgggcaagaaagggggg-cagagaccgctcaataaatgaaa-tacct-aatttgtttttatttgagttagttgaaagttatccaatttgaggtatgaggttgcaagtacgaagagttattctttttt---------ttttctgaaaaaaaaaaa-----gaataaaatatcgaaaccctag------t-ctaattgatttgataattttattgatctatttgacat-----cataattttatacataaa--gataattttcaattttagcgagccgtacgaggagaaaacttcttatacgtttt-tagggggggg-tgtcttgttcatctatatctatcccagacacgaggattttcagtcctctgctctaccagctgagctatcccgaccattcttgacgaatcatcttca---------gtttataaaattccttaagtctatgtcaactaaatataaaaa-----------------------------tagt-aat-------aatgattatgtattgttaat------cat------tcatatagaaaaaaa---tta--------------------gtaattagtttagagaataaaaaga-tccttttggggatagagggacttgaaccctcacgatttttaaagtcgacggattttcctcttactcaaaatttcattagtgtcgtattgacatgtagaatgggactctatctttattctcgtttgattagttcttttcaaa--------------agatctatcagaactacgatggagtgaatgatttgatcaatgaatattctattttttc-ttcaactttgaattttattttcttaacatccatcatttgagatggaaatattcacaaatcgaataaatatt-agagtcttcgttaatcaattgaaat------actatttt------aatacatatac------------------------gtattgaaacatatacaca--tatata----tctgttttttctcctcgatcctttctcgaactcta----attttgatagattttgatagaatagatttctacctagaaaagaaatgtatcgtcaactccgtttgttagaacagcttccattgagtctctgcacctatccttttttt-------cgtcgctctcttaagtgaactttcccttgttttcgtaaagcgggatttggctcaggattgcccattatgaattccagggtttctctgaatttgaaagttttcacttgttaagtttccataccaaggctcaatccaattaagtccgtagcg
>Hammatolobium_kremerianum_643
nnnnnnncggtcgaggctccatctataaatgga--------------------------taatgctccatct------atctataaat------------------------------------tgataattttggggttttaagggatacgagttcttgaaagtaaaagagcaatatcaacattgttgatattgctcttttacttttttt----agtattcttctt-----------atttcttttattttatacttcaatattccgtagctttgtttatttcaacataataagttttataa---tttttt-atttt----------tattttatctaatttt------aaaggatgagtaagaacttagtaaaaaaagataaataaa----------gggggtaaaaat------agaaggctgggttatttttacttagtat-----cggggcggatgtannnnnnnnnnnnnnnnnattagctgtggattctgacatccgccattttttctagta----ttagtatatagaaatcagaggtgctcttggctcgacatcgtttgttctattccactagaatccattgtttgggggatccctcggagaggatttgatgatgtaaatagtacacgatggagctcgagttgattcatttttcgggggcaagtatctaaggttagtggagattaataagttagaataacttcgtaagtatacttttgatagagaaattgaaaggatccaattcgagcacggttcaaaagagtca---aaatttgtaggaattggtaaaacttttttgacaaaaagtgtatcctatgggaataaaattcacctttt-atttgt------atgattcttttagatcaagaaaaaatggtatgttgctgccattttttgaaacgattaaagatcccgaagtaatgtctaaacccaatgattcaagaaaaagctaaatgattctggaacaagtaaataccattttcaaattgtctcaccaattctagtcgattgaagaaaaaaaa-taagttc-----taaaaaagacgggcaagaaaaggggg-cagagaccgctcaataaatgaaa-tacct-aatttgttttcatttgagttagttgaaagttatccaatttggggtatgaggttgcaagtacgaagagttattctttttt---------tttttagaaaaaaaaaaa-----gaataaaataccgaaaccctag------t-ctaattgatttgataattttattgatctatttgacat-----cataattttatacataaa--gataattttcaattttagcgagccgtacgaggagaaaacttcttatacgttt-ctagggggggg-tgtgttgttcatctatatctatcccagacacgaggattttcagtcctctgctctaccagctgagctatcccgaccattcttgacgaatcatcttca---------gtttataaaattccttaagtctatgtcaactaaataaaaaaa---ggactttgaaaatactca-------atagt-aat-------aatgattatgtattgttaat------cat------tcatatagaaaaaaaaaatta--------------------gtaattagtttaaagaataaaaagg-tccttttggggatagagggacttgaaccctcacgatttttaaagtcgacggattttcctcttactcaaaatttcattagtgtcgtattgacatgtagaatgggactctatctttattctcgtttgattagttcttttcaaa--------------agatctatcagaactacgatggagtgaatgatttgatcaatgaatattctattttttc-ttcaactttaaattttattttcttaacatccatcatttgagatggaaatattcacaaatcgaataaatatt-aaagtcttcgttaatcaattgaaat------acttttttaattttaatacatatat------------------------gtattgaaacatatacaca--tatatatatatctattttttctcctcgatcctttctcgaactcta----attttgatagattttgatagaatagatttctacctagaaaagaaacgtatcgtcaactccgtttgttagaacagcttccattgagtctctgcacctatccttttttt-------cgtcgctttcttaacggaactttcccttgttttcgtaaagcaggatttggctcaggattgcccattgtgaattccagggtttctctgaatttgaaagttttcacttgttaagtttccataccaaggctcaatccaattaagtccgtagcg
>Lotus_aegaeus_427
ctagctgcggtcgaggctccatctataaatgga--------------------------taatgccccatct------atctataaat------------------------------------ggataaattttgggttttaaaggatacgagttcttgaaagtaaaagagcaatatcaactttgttgatattgctcttttacttttt---------------------------------------------------------------attgtttatttcaacatgatcagttttatca----ttttg-attta------------ttttatctaatttt------agaggatgagtaagaacttagtagaaaatgataaaaaaa----------gggggtcaaaat------agaaggctgggtgattttgacttagtat-----cggggcggatgtagccaagtggatcaaggcattagctgtggattctgacatccgccattttttctagta----ttagtatatagaaatcagaggtgctcttggctcgacatcgtttgttctattccactagaatccattgtttgggggatccctcggagagggtttgatgatgtaaatagtacatgatggagctcgagttgattcatttttcaggggcaagtatctaaggttagtggatattaataagttagaacaacttcgtaagtaaacttttgatagagaaattgaaaggatccaattcgagcacggttcaaaagagtca---aaatttgtgggaattggtaaaacttttttgaccaaaagtgtatcctatgggaatcaaattcacctttt-atttgt------atgattcttttagataaagaaaaaatggtatgttgctgccattttttgaaacgattaaagatcccgaaggaatgtctaaacccaatgattcaaggaaaagctaaatgattctggaacaagtaaataccattttcaaattgtctcaccaattctagtcgactgaagaaaaaaa--taggttc-----taaaaaagacgggcaagaaaaggggg-cagagaccgctcaataaatgaaa-taccc-aatttgttttcatttgagttagttgaaagttatccaatttgaggtatgaggttgcaagtacgaagagttattcttttt----------ctttctgaaaaaaaaaaa-----gaataaaataccgaaaccctat------a-ctaattgatttgataattttatggatctattttacat-----cataattttatacataaa--cataattttcaattttagcgagccgtacgaggataaaacttcttatacgttt-cta-ggggggg-tgtgttgttcatctatatctatcccagacacgaggattttcagtcctctgctctaccagctgagctatcccgaccattcttgacgaatcatcttca---------gtttataaaattacttaagtctatgtcaactaaataaaaaaa---ggactttggaaaaactca-------atagt-agt-------aatgattatgtattgttaat------cat------tcatatagaaaaaaa---tta--------------------gtaattagtttagagaataaaaagg-tccttttggggatagagggacttgaaccctcacgatttttaaagtcgacggattttcctcttactcaaaatttcattagtgtcgtattgacatgtagaatgggactctatctttattctcgtttgattagttcttttcaaa--------------agatctatcagaactacgatggagtgagtgatttgatcaatgaatattctattttttc-ttcaactttgaatttgattttcttaacaccgatcatttgagatgcaaatattcacaaatcgaataaatatt-agagtcttcattaatcaattgaaat------actatttt------catacatatat------------------------gtattaaaacatatacacaaatatata----tctcttttttctcctcgatcctttctcgaactcta----attttgatagattttgatagaataggtttatacctagaaaagaaatgtatcgtcaactccgtttgttagaacagcttccattgagtctctgcacctatccttttttt-----ctcgtcgctttcttaactgaactttcccttgttttcgtaaagcaggatttggctcaggattgcccattgtgaattccagggtttctctgaatttgaaagttttcacttgttaagtttccataccaaggctcaatccaattaagtccgtagcg
>Lotus_angustissimus_472
nnnnctgcggtcgaggctccatctataaatgga--------------------------taatgctccatct------atctataaat------------------------------------ggataaatttggggttttaaaggatacgagttcttgaaagtaaaagagcaatatcaactttgttgatattgctcttttacttttttt----agtattcttcttatattcttcttatttctttta-----tacttcaatattctttagcattgtttatttcaacatgatcggttttatca----ttttt-attt----------------tatctaatttt------agaggatgagtaagaa-----taaaaaatgataaaataaaaa--------gggttcaaaat------agaaggctgggttattttgacttagtat-----cggggcggatgtagccaagtggatcaaggcattagctgtggattctgatatccgccattttttctagta----ttagtatatagaaatcagaggtgctcttggctcgacatcgtttgttctattccactagaatccattgtttgggggatccctcggagaggatttgatgatgtaaatagtacatgatggagctcgagttgattcatttttcaggggcaagtatctaaggttagtggagattaataagttagaataacttcgtaagtaaacttttgatagagaaattgaaaggatccaattcgagcacggttcaaaagagtca---aaatttgtaggaattggttaaacttttttgaccaaaagtgtatcctatagtaataaaattcacctttt-attttt------atgattcttttagataaagaaaaaatggtatgttgctgccattttttgaaacgattaaagatcccgaagtaatgtctaaacccaatgattcaaggaaaagctaaatgattctggaacaagtaaataccattttcaaattgtctcaccaattctagtcgactgaagaaaaaaa--taggttc-----taaaaaagacgggcaagaaaaggggg-cagagaccgctcaataaatgaaa-tacct-aatttgttttcatttgagttagttgaaagttatccaatttgaggtatgaggttgcaagtacgaagagttattctttttttttt-----ctttctgaaaaaaaaaa------gaataaaataccgaaaccctag------t-ctaattgatttgataattttattgatctattttacat-----cataattttttacataaa--cataattttcaattttagcgagccgtacgaggagaaaacttcttatacgttt-ctagggggggg-tgtgttgttcatctatatctatcccagacacgaggattttcagtcctctgctctaccagctgagctatcccgaccattcttgacgaatcatcttca---------gtttataaaatgacttaagtctatgtcaactaaataaaaaaaa--ggactttggaaaaactca-------atagt-agt-------aatgattttgtattgttaatcatcatcat------tcatatagaaaaaaa---tta--------------------gtaattagtttagagaataaaaagg-tccttttggggatagagggacttgaaccctcacgatttttaaagtcgacggattttcctcttactcaaaatttcattagtgtcgtattgacatgtagaatgggactctatctttattctcgtttaattagttcttttcaaa--------------agatctatcagaactacgatggagtgagtgatttgatcaatgaatattctattttttc-ttcaactttgaatttgattttcttaacatcgatcatttgagatgcaaatattcacaaatcgaataaatatg-agagtcttcgttaatcaattgaaat------actatttt------aatacatatat--------atat------------gtattgaaacatatacacaaatatata----tctgttttttctcctcgatcctttctcgaactcta----attttgatagattttgatagaatagatttctacctagaaaagaaatttatcgtcaactccgtttgttagaacagcttccattgagtctctgcacctatccctttttt-----ctcgtcgctttcttaactgaactttcccttgttttcgtaaagcaggatttggctcaggattgcccattgtgaattccagggtttctctgaatttgaaagttttcacttgttaagtttccataccaaggctcaatccaattaagtccgtagcg
>Lotus_axilliflorus_5089
ctagctgcggtcgaggctccatctataaatgga--------------------------taatgctccatct------atctataaat------------------------------------ggataaatttggggttttaaaggatacgagttcttgaaagtaaaagagcaatatcaacaaagttgatattgctcttttacttttttt----agtattcttctt-----------atttatttta-----tacttcaatattctttagcattgtttatttcaacatgatcggttttatca----ttttt-attt----------------tatctaatttt------agaggatgagtaagaa-----taaaaaatgataaaataaaaa--------ggggtcaaaat------agaaggctgggtgattttgacttagtat-----cggggcggacgtagccaagtggatcaaggcattagctgtggattctgatatccgccattttttctagta----ttagtatatagaaatcggaggtgctcttggctcgacatcgtttgttctattccactagaatccattgtttttgggatccctcggagaggat--------gtaaatagtacatgatggagctcga-----ttcatttttcaggggcaagtatctaaggttagtggagattaataagttagaataacttcgtaagtaaatttttgatagagaaattgaaaggatccaattcgagcacggttcaaaagagtca---aaatttgtaggaattggtaaaatttttttgaccaaaagtgtatcctatggtaataaaattcacctttt-attttt------atgattcttttagataaagaaaaaatggtatgttgctgccattttttgaaacgattaaagatcccgaagtaatgtctaaacccaatgattcaaggaaaagctaaatgattctggaacaagtaaataccattttcaaattgtctcaccaattctagtcgactgaagaaaaaaa--taggttcggttctaaaaaagacgggcaagaaaaggggg-cagagaccgctcaataaatgaaa-tacct-aatttgttttcatttgagttagttgaaagttatccaatttgaggtatgaggtagcaagtacgaagagttattctttttttttt-----ctttctgaaaaaaaaaaa-----gaataaaataccgaaaccctag------t-ctaattgatttgataatttt-ttgatctattttacat-----cataattttatacataaa--cataattttcaattttagcgagccgtacgaggagaaaacttcttatacgttt-ctagggggggg-tgtgttgnnnnnnnnnnnnnnnnnnngacacgaggattttcagtcctctgctctaccagctgagctatcccgaccattcttgacgaatcatcttca---------gtttataaaatgacttaagtctatgtcaactaaataaaaaaa---ggactttggaaaaactca-------atagt-agttagtagtaatgattatgtattgttaatcatcatcat------tcatatagaaaaaaaa--tta--------------------gtaattagtttagagaataaaaagg-tccttttggggatagagggacttgaaccctcacgatttttaaagtcgacggattttcctcttactcaaaatttcattagtgtcgtattgacatgtagaatgggactctatctttattctcgtttgattagttcttttcaaa--------------agatctatcagaactacgatggagtgagtgatttgatcaatgaatattctattttttc-ttcaactttgaatttgattttcttaacatcgatcatttgagatgcaaatattcacaaatcgaataaatatt-agagtcttcgttaatcaattgaaattgaaatactatttt------aatacatatat------------------------gtattgaaacatatacacaaatatata----tctgttttttctcctcgatcctttctcgaactcta----attttgataga----------atagatttctacctagaaaagaaatttatcgtcaactccgtttgttagaacagcttccattgagtctctgcacctatccctttttt-----ctcgtccctttcttaactgaactttcccttgttttcgtaaagcaggatttggctcaggattgcccattgtgaattccagggtttctctgaatttgaaagttttcacttgttaagtttccataccaaggctcaatccaattaagtccgtagcn
>Lotus_axilliflorus_941
ctagctgcggtcgaggctccatctataaatgga--------------------------taatgctccatct------atctataaat------------------------------------ggataaatttggggttttaaaggatacgagttcttgaaagtaaaagagcaatatcaactttgttgatattgctcttttacttttttt----agtattcttctt-----------atttatttta-----tacttcaatattctttagcattgtttatttcaacatgatcggttttatca----ttttt-attt----------------tatctaatttt------agaggatgagtaagaa-----taaaaaatgataaaataaaaa--------ggggtcaaaat------agaaggctgggtgattttgacttagtat-----cggggcggacgtagccaagtggatcaaggcattagctgtggattctgatatccgccattttttctagta----ttagtatatagaaatcggaggtgctcttggctcgacatcgtttgttctattccactagaatccattgtttttgggatccctcggagaggat--------gtaaatagtacatgatggagctcga-----ttcatttttcaggggcaagtatctaaggttagtggagattaataagttagaataacttcgtaagtaaatttttgatagagaaattgaaaggatccaattcgagcacggttcaaaagagtca---aaatttgtaggaattggtaaaatttttttgaccaaaagtgtatcctatggtaataaaattcacctttt-attttt------atgattcttttagataaagaaaaaatggtatgttgctgccattttttgaaacgattaaagatcccgaagtaatgtctaaacccaatgattcaaggaaaagctaaatgattctggaacaagtaaataccattttcaaattgtctcaccaattctagtcgactgaagaaaaaaa--taggttcggttctaaaaaagacgggcaagaaaaggggg-cagagaccgctcaataaatgaaa-tacct-aatttgttttcatttgagttagttgaaagttatccaatttgaggtatgaggtagcaagtacgaagagttattctttttttttt-----ctttctgaaaaaaaaaaa-----gaataaaataccgaaaccctag------t-ctaattgatttgataatttt-ttgatctattttacat-----cataattttatacataaa--cataattttcaattttagcgagccgtacgaggagaaaacttcttatacgttt-ctagggggggg-tgtgttgttcatctatatctatcccagacacgaggattttcagtcctctgctctaccagctgagctatcccgaccattcttgacgaatcatcttca---------gtttataaaatgacttaagtctatgtcaactaaataaaaaaa---ggactttggaaaaactca-------atagt-agttagtagtaatgattatgtattgttaatcatcatcat------tcatatagaaaaaaaa--tta--------------------gtaattagtttagagaataaaaagg-tccttttggggatagagggacttgaaccctcacgatttttaaagtcgacggattttcctcttactcaaaatttcattagtgtcgtattgacatgtagaatgggactctatctttattctcgtttgattagttcttttcaaa--------------agatctatcagaactacgatggagtgagtgatttgatcaatgaatattctattttttc-ttcaactttgaatttgattttcttaacatcgatcatttgagatgcaaatattcacaaatcgaataaatatt-agagtcttcgttaatcaattgaaattgaaatactatttt------aatacatatat------------------------gtattgaaacatatacacaaatatata----tctattttttctcctcgatcctttctcgaactcta----attttgataga----------atggatttctacctagaaaagaaatttatcgtcaactccgtttgttagaacagcttccattgagtctctgcacctatccctttttt-----ctcgtccctttcttaactgaactttcccttgttttcgtaaagcaggatttggctcaggattgcccattgtgaattccagggtttctctgaatttgaaagttttcacttgttaagtttccataccaaggctcaatccaattaagtccgtannn
>Lotus_broussonettii_21
ctagctgcggtcgaggctccatctataaatgga--------------------------taatgccccatct------atctataaat------------------------------------ggataaattttgggttttaaaggatacgagttcttgaaagtaaaagagcaatatcaactttgttgatattgctcttttacttttttt----agtattcttctt-----------atttttttta-----tacttcaatattctttagcattgtttatttcaacatgatcagttttctca----ttttg-atttt------------ttttatctaatttt------agaggatgagtaagaacttagtagaaaatgagaaaataaaaaaaa-----ggggtcaaaat------ag----ctggatgattttgacttagtat-----cggggcggatgtagccaagtggatcaaggcattagctgtggattctgacatccgccattttttctagta----ttagtctatagaaatcagagatgctcttggctcgacatcgtttgttctattccactagaatccattgtttgggggatccctcggagaggatttgatgatgtaaatagtacatgatggagctcgagttgattcatttttcaggggcaagtatctaaggttagtggatattaataagttagaataacttcgtaagtaaacttttgatagagaaattgaaaggatccaattcgagcacggttcaaaagagtca---aaatttgtgggaattggtcaaacttttttgaccaaaagtgtatcctatgggaataaaattcacctttt-atttgt------atgattcttttagataaagaaaaaatggtatgttgctgcca-tttttgaaacgattaaagatcccgaagtaatgtctaaacccaatgattcaaggaaaagctaaatgattctggaacaagtaaataccattttcaaattgtctcaccaattttagtcgactgaagaaaaaaa--taggttc-----taaaaaagacgggcaagaaaaggggg-cagagaccgctcaataaatgaaa-taccc-aatttgttttcatttgagttagttgaaagttatccaatttgaggtatgaggttgcaagtacgaagagttattcttttt----------ctttctgaaaaaaaaaaa-----gaataaaataccgaaacccta-------t-ctaattgatttgataattttatggatctattttacat-----cataattttatacataaa--cataattttcaattttagcgagccgtacgaggataaaacttcttatacgttt-cta--gggggg-tgtgttgttcatctatatctatcccagacacgaggattttcagtcctctgctctaccagctgagctatcccgaccattcttgacgaatcatcttca---------gtttctaaaattacttaagtctatgtcaactaaatcaaaaaa---ggactttggaaaaactca-------atagt-agt-------aatgattatgtattgttaat------cat------tcatatagaaaaaaaa--tta--------------------gtaattagtttagagaataaaaagg-tccttttggggatagagggacttgaaccctcacgattttgaaagtcgacggattttcctcttactcaaaatttcattagtgtcgtattgacatgtagaatgggactctatctttattctcgtttgattagttcttttcaaa--------------agatctatcagaactacgatggagtgagtgatttgatcaattaatattctattttttc-ttcaactttgaatttgattttcttaacatcgatcatttgagatgcaaatattcacaaatcgaataaatatt-agagtcttcattaatcaattgaaat------actatttt------catacatatat------------------------gtattgaaacatatacacaaatatata----tctcttttttctcctcgatcctttctcgaactcta----attttgatagattttgatagaatagatttctacctagaaaagaaatgtatcgtcaactccgtttgttagaacagcttccattgagtctctgcacctatcctttttttt----ctcgtcgctttcttaactgaactttcccttgttttcgtaaagcaggatttggctcaggattgcccattgtgaattccagggtttctctgaatttgaaagttttcacttgttaagtttccataccaaggctcaatccaattaagtccgtagcg
>Lotus_castellanus_471
ctagctgcggtcgaggctccatctataaatgga--------------------------taatgctccatct------atctataaat------------------------------------ggataaatttggggttttaaaggatacgagttcttgaaagtaaaagagcaatatcaactttgttgatattgctcttttacttttttt----agtattcttctt-----------atttatttta-----tacttcaatattctttagcattgtttatttcaacatgatcggttttatca----ttttt-attt----------------tatctaatttt------agaggatgagtaagaa-----taaaaaatgataaaataaaaa--------gggttcaaaat------agaaggctgggttattttgacttagtat-----cggggcggatgtagccaagtggatcaaggcattagctgtggattctgatatccgccattttttctagta----ttagtatatagaaatcagaggtgctcttggctcgacatcgtttgttctattccactagaatccattgtttgggggacccctcggagaggatttgatgatgtaaatagtacatgatggagctcgagttgattcatttttcaggggcaagtatctaaggttagtggagattaataagttagaataacttcgtaagtaaacttttgatagagaaattgaaaggatccaattcgagcacggttcaaaagagtca---aaatttgtaggaattggtaaaacttttttgaccaaaagtgtatcctatggtaataaaattcacctttt-attttg------atgattcttttagataaagaaaaaaaggtatgttgctgccattttttgaaacgattaaagatcccgaagtaatgtctaaacccaatgattcaaggaaaagctaaatgattctggaacaagtaaataccattttcaaattgtctcaccaattctagtcgactgaagaaaaaaa--taggttc-----taaaaaagacgggcaagaaaaggggg-cagagaccgctcaataaatgaaa-tacct-aatttgttttcatttgagttagttgaaagttatccaatttgaggtatgaggttgcaagtacgaagagttattctttttttttttttttctttctgaaaaaaaaaaaaaa--gaataaaataccgaaaccctagtctaatttctaattgatttgataattttattgatctattttacat-----cataattttatacataaa--cataattttcaattttagcgagccgtacgaggagaaaacttcttatacgttt-ctagggggggg-tgtgttgttcatctatatctatcccagacacgaggattttcagtcctctgctctaccagctgagctatcccgaccattcttgacgaatcatcttca---------gtttataaaatgacttaagtctatgtcaactaaataaaaaaaaaaggactttggaaaaactca-------atagt-agt-------aatgattatgtattgttaatcatcatcat------tcatatagaaaaaaaaa-tta--------------------gtaattagtttagagaataaaaagg-tccttttggggatagagggacttgaaccctcacgatttttaaagtcgacggattttcctcttactcaaaatttcattagtgtcgtattgacatgtagaatgggactctatctttattctcgtttaattagttcttttcaaa--------------agatctatcagaactacgatggagtgagtgatttgatcaatgaatattctattttttc-ttcaactttgaatttgattttcttaacatcgatcatttgagatgcaaatattcacaaatcgaataaatatt-agagtcttcgttaatcaattgaaat------actatttt------aatacatatat------atatat------------gtattgaaacatatacacaaatagata----tctgttttttctcctcgatcctttctcgaactcta----attttgatagattttgatagaatagatttctacctagaaaagaaatttatcgtcaactccgtttgttagaacagcttccattgagtctctgcacctatccctttttt-----ctcgtcgctttcttaactgaactttcccttgttttcgtaaagcaggatttggctcaggattgcccattgtgaattccagggtttctctgaatttgaaagttttcacttgttaagtttccataccaaggctcaatccaattaagtccgtagcg
>Lotus_conimbricensis_485
ctagctgcggtcgaggctccatctataaatgga--------------------------taatgctccatct------atctataaat------------------------------------ggataaatttggggttttaatggatacgagttcttgaaagtaaaagagcaatatcaactttgttgatattgctcttttacttttttt----agtattcttctt-----------ttttatttta-----tacttcaatattctttagcattgtttatttcgacatgatcggttttctaa----ttttt-attt----------------tatctaatttt------agaggatgagtaagaacttagtaaaaaataataaaataaaaa--------ggggtcaaaat------agaaggctgggttatttttacttagtat-----cggggcggatgtagccaagtggatcaaggcnnnnnnnnnnnnnnnnnnnnnnnnnnnnnnnnnnnnnnnnnnnnnnnnnnnnnnnnnnnnnnnnnnnnnnnnnntcgacatcgtttgttctattccactagaatccattgtttgggggatccctcggagaggatttgatgatgtaaatagtacatgatggagctcgagttgattcatttttcaggggcaagtatctaaggttagtggagattaataagttagaataacttcgtaagtaaacttttgatagagaaattgaaaggatccaattcgagcacggttcaaaagagtca---aaattggtaggaattgataaaacttttttgaccaaaagtgtatcctgtggtaatcaaattcacctttt-actttt------ctgattcttttagatcaagaaaaaatggtatgttgctgccattttttgaaacgattaaagatcccgaagtaatgtctaaacccaatgattcaaggaaaagctaaatgattctggaacaagtaaataccattttcaaattgtctcaccaa------tcgactgaagaaaaaaa--taggttc-----taaaaaagacgggcaagaaaagtggg-cagagaccgctcaataaatgaaa-tacct-aatttgttttcatttgagttagttgaaagttatccaatttgaggtatgaggttgcaagtacgaagagttattctttttttttt-----ctttctgaaaaaaaaa-------gaataaactaccgaaaccctag------t-ctaattgatttgataattttattgatctattttacat-----cataattttatacataaa--cataattttcaattttagcgagccgtacgaggagaaaacttcttatacgttt-ctannnnnnnnnnnnnnnnnnnnnnnnnnnnnnnnnnngacacgaggattttcagtcctctgctctaccagctgagctatcccgaccattcttgacgaatcatcttca---------gtttataaaatgacttaagtctatgtcaactaaataaaaaaa---ggactttggaaaaactca-------atagt-agt-------aatgattatgtattgttaat------cat------tcatatagaaaaaaa---tta--------------------gtaattagtttagagaataaaaaga-tccttttggggatagagggacttgaaccctcatgatttttaaagtcgacggattttcctcttactcaaaatttcattagtgtcgtattgacatgtagaatgggactctatctttattctcgtttgattagttcttttcaaatagttcttttcaaaagatctatcagaactacgatggagtgagtgatttgatcaatgaatattctattttttc-ttcaactttgaatttgattttcttaacatcgatcatttgagatgcaaatattcacaaatcgaataaatatt-agagtcttcgttaatcaattgaaat------actatttt-attttaatacatatat----------at------------atattgaaacatatacacaaatatata----tctgttttttctcctcgatcctttctcgaactcta----attttgatagattttgatagaatagatttctacctagaaaagaaatttatcgtcaactccgtttgttagaacagcttccattgagtctctgcacctatccctttttt-----ctcgtcgctttcttaactgaactttcccttgttttcgtaaagcaggatttggctcaggattgcccattgtgaattccagggtttctctgaatttgaaagttttcacttgttaagtttccataccaaggctcaatccaattaagtccgtagcg
>Lotus_corniculatus_L7
ctagctgcggtcgaggctccatctataaatgga--------------------------taatgctccatctatccatatctataaat------------------------------------ggataaattttgggttttaatggatacgagttcttgaaagtaaaagagcaatatcaaccttgttgatattgctcttttacttttttt----agtattcttctt-----------atttatttta-----tacttcaatattctttagcattatttatttcaacatgatcagttttatca----ttttt-attt----------------tatctaatttt------agaggatgagtaagaacttagtaaaaaatgataaaataaaaa--------ggggtcaaaat------agaaggctgggtgatttttacgtagtat-----cggggcggatgtagccaagtggatcaaggcnnnnnctgtggattctgatatccgccattttttctagta----ttagtatatagaaatcagaggtgctcttggctcgacatcgtttgttctattccactagaatccattgtttgggggatccctcggagaggatttgatgatgtaaatagtacatgatggagctcgagttgattcatttttcaggggcaagtatctaaggttagtggagattaataagttagaataacttcgtaagtaaacttttgatagagaaattgaaaggatccaattcgagcacggttcaaaagagtca---aaatttgtaggaattgataaaacttttttgaccaaaagtgtatcctgtggtaatcaaattcacctttt-attttt------atgattcttttagataaagaaaaaatggtatgttgctgccattttttgaaacgattaaagatcccgaagtaatgtctaaacccaatgattcaaggaaaagctaaatgattctggaacaagtaaataccattttcaaattgtctcaccaattctagtcgactgaagaaaaaaaa-taggttc-----taaaaaagacgggcaagaaaagtggg-cagagaccgctcaataaatgaaa-taccc-aatttgttttcatttgagttagttgaaagttatccaatttgaggtatgaggttgcaagtacgaagagttattcttttttttt------ctttctgaaaaaaaaaaa-----gaataaactaccgaaaccctag------t-ctaattgatttgataattttattgatctattttacat-----cataattttctacataaa--cataattttcaattttagcgagccgtacgaggagaaaacttcttatacgttt-ctagggggggg-tgtgttgttcatctatatctatcccanncacgaggattttcagtcctctgctctaccagctgagctatcccgaccattcttgacgaatcatcttca---------gtttataaaatgacttaagtctttgtcaactaaataaaaaa---gggactttggaaaaactca-------atagt-agt-------aatgattatgtattgttaat------cat------tcatatagaaaaaaa---tta--------------------gtaattagtttagagaataaaaaga-tccttttggggatagagggacttgaaccctcacgatttttaaagtcgacggattttcctcttactcaaaatttcattagtgtcgtattgacatgtagaatgggactctatctttattctcgtttgattagttcttttcaaatagttcttttcaaaagatctatcagaactacgatggagtgaatgatttgatcaatgaatattctattttttc-ttcaaccttgaattttattttcttaacatcgatcatttgagatgcaaatattcacaaatcgaataaatatt-agagtcttcgttaatcaattgaaat------actatttt------aatacatatat--------------------gtatgtattgaaacatatacacaaatatata----tctgttttttctcctcgatcctttctcgaactcta----attttgataga----------atagatttctatctagaaaagaaatttatcgtcaactccgtttgttagaacagcttccattgagtctctgcacctatccattttt------ctcgtcgctttcttaactgaactttcccttgttttcgtaaagcaggatttggctcaggattgcccatcgtgaattccagggtttctctgaatttgaaagttttcacttgttaagtttccataccaaggctcaatccaattaagtccgtagcg
>Lotus_creticus_501
ctagctgcggtcgaggctccatctataaatgga--------------------------taatgccccatct------atctataaatggctataaat--------------------------ggataaattttgggttttaaaggatacgagttcttgaaagtaaaagagcaatatcaactttgttgatattgctcttttactttttt-----agtattcttctt-----------atttatttta-----tacttcaatattctttagcattgtttatttcaacatgatcagttttatca----ttttg-atttt----------tcttttatctaatttt------agaggatgagtaagaacttagtagaaaatgataaaataaaaaaa------ggggtcaaaat------agaaggctgggtgattttgacttagtgt-----cggggcggatgtagccaagtggatcaaggcattagctgtggattctgacatccgccattttttctagta----ttagtatatagaaatcagaggtgctcttggctcgacatcgtttgttctattccactagaatccattgtttgggggatccctcggagaggttttgatgatgtaaatagtacatgatggagctcgagttgattcatttttcaggggcaagtatctaaggttagtggatattaataagttagaataacttcgtaagtaaatttttgatagagaaattgaaaggatccaattcgagcacggttcaaaagagtca---aaattagtgggaattggtaaaacttttttggccaaaagtgtatcctatgggaataaaattcacctttt-atttgt------atgattcttttagataaagaaaaaatggtatgttgctgccattttttgaaacgattaaagatcccgaagtaatgtctaaacccaatgattcaaggaaaagctaaatgattctggaacaagtaaatacctttttcaaattgtctcaccaattctagtcgactgaagaaaaaga--taggttc-----taaaaaagacgggcaagaaaaggggggcagagaccgctcaataaaagaaa-taccctaatttgttttcatttgagttagttgaaagttatccaatttgaggtatgaggttgcaagtacgaagagttattcttttt----------ctttctgaaaaaaaaaaa-----gaataaaataccaaaacccta-tctaa-t-ctaattgatttgataattttatggatctattttacat-----cataattttatacataaaaacataattttcaattttagcgagccgtacgaggataaaacttcttatacgttt-ctaggggggga-tgtgttgttcatctatatctatcccagacacgaggattttcagtcctctgctctaccagctgagctatcccgaccattcttgacgaatcatcttca---------gtttataaaattacttaagtctatgtcaactaaataaaaaaa---ggactttggaaaaactca--tca--atagt-agt-------aatgattatgtattgttaat------cat------tcatatagaaaaaaa---tga--------------------gtaattagtttagagaataaaaagg-tccttttggggatagagggacttgaaccctcacgattttaaaagtcgacggattttcctcttactcaaaatttcattagtgtcgtattgacatgtagaatgggactctatctttattctcgtttgattacttcttttcaaa--------------agatctatcagaactacgatggag--------------------------------------------------------------------------------------------atcgaataaatatt-agagtcttcattaatcaattgaaat------actatttt------catacatatat------------------------gtattgaaacatatacacaaatatatata--tct-ttttttttcctcgatcctttctcgaactcta----attttgatagattttgatagaatagatttctacctagaaaagaaatgtatcgtcaactccgtttgttagaacagcttccgttgagtctctgcacctatccttttttttt---ctcgtcgctttcttaactgaactttcccttgttttcgtaaagcaggatttggctcaggattgcccattgtgaattccagggtttctctgaatttgaaagttttcacttgttaagtttccataccaaggctcaatccaattaagtccgtagcg
>Lotus_cytisoides_425
ctagctgcggtcgaggctccatctataaatgga--------------------------taatgctccatct------atctataaat------------------------------------ggataaattgggggttttaaaggatacgagttcttgaaagtaaaagagcaatatcaactttgttgatattgctcttttactttttt-----agtattcttctt-----------atttttttta-----tacttcaatattctttagcattgtttatttcaacatgatcagttttctca----ttttg-atttt----------ttttttatcttatttt------agaggatgagtaagaacttagtagaaaatgataaaataaaaaa-------ggggtcaaaat------agaaggctgagttatttttacttagttt-----cggggcggatgtagccaagtggatcaaggcattagctgtggattctgacatccgccattttttctagta----ttagtatatagaaatcagaggtgctcttggctcgacatcgtttgttctattccactagaatccattgtttgggggatccctcggagaggatttgatgatgtaaatagtacatgatggagctcgagttgattcatttttcaggggcaagtatctaaggttagtggatattaataagttagaataacttcgtaagtaaacttttgatagagaaattgaaaggatccaattcgagcatggttcaaaagagtca---aaattggtgggaattggtaaaacttttttgaccaaaagtgtatcctatgggaataaaattcacctttt-atttgt------atgattcttttagataaagaaaaaatggtatgttgctgccattttttgaaacgattaaagatcccgaagtaatgtctaaacccaatgattcaaggaaaagctaaatgattctggaacaagtaaataccattttcaaattgtctcaccaattctagtcgactgaagaaaaaaa--taggttc-----taaaaaagacgggcaagaaaaggggggcagagaccgctcaataaatgaaa-taccc-aatttgttttcatttgagttagttgaaagttatccaatttgaggtatgaggttgcaagtacgaaaagttattcttttt----------ctttctgaaaaaaaaaaaca---gaataaaataccgaaacccta-------t-ctaattgatttgataattttatggatctattttacat-----cataattttatacataaa--cataattttcaattttagcgagccgtacgaggataaaacttcttatacgttt-ctaggggggg--tgtgttgttcatctatatctatcccagacacgaggattttcagtcctctgctctaccagctgagctatcccgaccattcttgacgaatcatcttca---------gtttataaaattacttaagtctatgtcaactaaataaaaaaa---ggactttggaaaaactca-------atagt-agt-------aatgattatgtattgttaat------cat------tcatatagaaaaaaa---tga--------------------ataattagtttagagaataaaaagg-tccttttggggatagagggacttgaaccctcacgatttttaaagtcgacggattttcctcttactcaaaatttcattagtgtcgtattgacatgtagaatgggactctatctttattctcgtttgattagttcttttcaaa--------------agatctatcagaactacgatggagtgagtgatttgatcaatgaatattctattttttc-ttcaactttgaatttgattttcttaacatcgatcatttgagatgcaaatattcacaaatcgaataaatatt-agagtcttcgttaatcaattgaaat------actatttt------catacatatat------------------------gtattgaaacatatacacaaatatatatatatct--tttttctcctcgatcctttctcgaactcta----attttgatagattttgatagaatagatttctacctagaaaagaaatgtatcgtcaactccgtttgttagaacagcttccattgagtctctgcacctatcctttttttttt--ctcgtcgctttcttaactgaactttcccttgttttcgtaaagcaggatttggctcaggattgcccattgtgaattccagggtttctctgaatttgaaagttttcacttgttaagtttccataccaaggctcaatccaattaagtccgtagcg
>Lotus_discolor_444
ctagctgcggtcgaggctccatctataaatgga--------------------------taatgccccatct------atctataaat------------------------------------ggataaattttgggttttaaaggatacgagttcttgaaagtaaaagagcaatatcaactttgttgatattgctcttttacttttttt----agtattcttctt-----------atttatttta-----tacttcaatattctttagcattgtttatttcaacatgatcagttttatca----ttttt-attta------------ttttatctaatttt------agaggatgagtaagaacttagtagaaaatgataaaaaaaa---------gggggtcaaaat------agaaggctgggtgattttgacttagtat-----cggggcggatgtagccaagtggatcaaggcattagctgtggattctgacatccgccattttttctagta----ttagtatatagaaatcagaggtgctcttggctcgacatcgtttgttctattccactagaatccattgtttttgggatccctcggagagggtttgatgatgtaaatagtacatgatggagctcgagttgattcatttttcaggggcaagtatctaaggttagtggatattaataagttagaataacttcgtaagtaaacttttgatagagaaattgaaaggatccaattcgagcacgattcaaaagagtca---aaatttgtgggaattggtaaaacttttttgaccaaaagtgtatcctatgggaataaaattcacctttt-atttgt------atgattcttttagataaagaaaaaatggtatgttgctgccattttttgaaacgattaaagatcccgaagtaatgtctaaacccaatgattcaaggaaaagctaaatgattctggaacaagtaaataccattttcaaattgtctcaccaattctagtcgactgaagaaaaaaa--taggttc-----taaaaaagacgggcaagaaaaggggg-cagagaccgctcaataaatgaaa-taccc-aatttgttttcatttgagttagttgaaagttatccaatttgaggtatgaggttgcaagtacgaagagttattcttttt----------ctttctgaaaaaaaaaaa-----gaataaaataccgaaacccta-------t-ctaattgatttgataattttatggatctattttacat-----cataattttatacataaa--cataattttcaattttagcgagccgtacgaggataaaacttcttatacgttt-ctagggggggg-tgtgttgttcatctatatctatcccagacacgaggattttcagtcctctgctctaccagctgagctatcccgaccattcttgacgaatcatcttca---------gtttataaaattacttaagtctatgtcaactaaataaaaaaa---ggactttggaaaaactca-------atagt-agt-------aatgattatgtattgttaat------cat------tcatatagaaaaaa----tta--------------------gtaattagtttagagaataaaaagg-tccttttggggatagagggacttgaaccctcacgattttaaaagtcgacggattttcctcttactcaaaatttcattagtgtcgtattgacatgtagaatgggactctatctttattctcgtttgatttgttcttttcaaa--------------agatctatcagaactacgatggagtgagtgatttgatcaatgaatattctattttttc-ttcaactttgaatttgattttcttaacatcgatcatttgagatgcaaatattcacaaatcgaataaatatt-agagtcttcgttaatcaattgaaat------actatttt------catacatatac------atatat------------gtattgaaacatatacacaaatatata----tctcttttttctcctcgatcctttctcgaactcta----attttgatagattttgatagaatagatttctacctagaaaataaatgtatcgtcaactccgtttgttagaacagcttccattgagtctctgcacctatccttttttt-----ctcgtcgctttcttaactgaactttcccttgttttcgtaaagcaggatttggctcaggattgcccattgtgaattccagggtttctctgaatttgaaagttttcacttgttaagtttccataccaaggctcaatccaattaagtccgtagcg
>Lotus_dorycnium_ssp_anatolicum_1127
ctagctgcggttgaggctccatctataaatgga--------------------------taatgctccgtct------atctataaat------------------------------------ggataaatttgaggttttaaaggatatgagttcttgaaagtaaaagagcaatatcaactttgttgatattgctcttttacttttttt----agtattcttctt-----------ttttctttta-----tacttcaatattctttagcattgtatatttcaagatgatcggttttatca----ttttt-attt----------------tatctaatttt------aggggatgagtaagaa-----taaaaaatgataaaataaaaa--------ggggtcaaaat------agaaggctgggtgattttgacttagtat-----cggggcggatgtagccaagtggatcaaggcattagctgtggattctgatatccgccattttttctagta----ttagtatatagaaatcagaggtgctcttggctcgacatcgtttgttctattccactagaatccattgtttggggtatccctcggagaggatttgatgatgtaaatagtacatgatggagctcgagttgattcatttttcaggggcaagtatctaaggttagtggagattaataagttagaataacttcgtaagtaaacttttgatagagaaattgaaaggatccaattcgagcacggttcaaaagagtca---aaatttgtaggaattggtaaaacttttttgaccaaaagtgtatcctatggtaatcaaattcacttttt-attttt------atgattcttttagataaagaaaaaatggtatgttgctgccattttttgaaacgattaaagatcccgaagtaatgtctaaacccaatgattcaaggaaaagctaaatgattctggaacaagtaaataccattttcaaattgtctcaccaattctagtcgactgaaaaaaaaaa--taggttc-----taaaaaaaacgggcaagaaaaggggg-cagagaccgctcaataaaagaaa-tacct-aatttgttttcatttgagttagttgaaagttatccaatttgaggtatgaggttgcaagtacgaagagttattctttttttttt-----cattctgaaaacaaaaaa-----gaataaaataccgaaaccctag------t-ctaattgatttgataattttattgatctattttacat-----cataattttatacataaa--cataattttcaattttagcgagccgtacgaggagaaaacttcttatacgttt-ctagggggggg-tgtgttgttcatatatatctatcccagacacgaggattttcagtcctctgctctaccagctgagctatcccgaccattcttgacgaatcatcttca---------gtttataaaatgacttaagtctatgtcaactaaataaaaaaaa--ggactttggaaaaactca-------atagt-agt-------aatgattatgtattgttaatcatcatcat------tcatatagaaaaaaa---tga--------------------gtaattagtttagagaataaaaagg-tccttttggggatagagggacttgaaccctcacgatttttaaagtcgacggattttcctcttactcaaaatttcattagtgtcgtattgacatgtagaatgggactctatctttattctcgtttgattagttcttttcaaa--------------agatctatcagaactacgatggaatgagtgatttgatcaatgaatattctattttttc-ttcaactttgaatttgattttcttaacatcgatcatttgagatgcaaatattcacaaatcgaataaatatt-agagtcttcgttaatcaattgaaat------actatttt------catacatatat------------------------gtattgaaacatatacacaaatagata----tctgttttttctcctccatcctttctcgaactcta----attttgatagattttgatagaatagatttctacctagaaaagaaatttatcgtcaactccgtttgttagaacagcttccattgagtctctgcacctatccctttttt-----ctcgtcgctttcttaactgaactttcccttgttttcgtaaagcaggatttggctcaggattgcccattgtgaattccagggtttctctgaatttgaaagttttcacttgttaagtttccataccaaggctcaatccaattaagtccgtagcg
>Lotus_dorycnium_ssp_anatolicum_1443
ctagctgcggttgaggctccatctataaatgga--------------------------taatgctccgtct------atctataaat------------------------------------ggataaatttgaggttttaaaggatatgagttcttgaaagtaaaagagcaatatcaactttgttgatattgctcttttacttttttt----agtattcttctt-----------ttttatttta-----tacttcaatattctttagcattgtatatttcaagatgatcggttttatca----ttttt-attt----------------tatctaatttt------aggggatgagtaagaa-----taaaaaatgataaaataaaaa--------ggggtcaaaat------agaaggctgggtgattttgacttagtat-----cggggcggatgtagccaagtggatcaaggcattagctgtggattctgatatccgccattttttctagta----ttagtatatagaaatcagaggtgctcttggctcgacatcgtttgttctattccactagaatccattgtttggggtatccctcggagaggatttgatgatgtaaatagtacatgatggagctcgagttgattcatttttcaggggcaagtatctaaggttagtggagattaataagttagaataacttcgtaagtaaacttttgatagagaaattgaaaggatccaattcgagcacggttcaaaagagtca---aaatttgtaggaagtggtaaaacttttttgaccaaaagtgtatcctatggtaatcaaattcacttttt-attttt------atgattcttttagataaagaaaaaatggtatgttgctgccattttttgaaacgattaaagatcccgaagtaatgtctaaacccaatgattcaaggaaaagctaaatgattctggaacaagtaaataccattttcaaattgtctcaccaattctagtcgactgaaaaaaaaa---taggttc-----taaaaaaaacgggcaagaaaaggggg-cagagaccgctcaataaaagaaa-tacct-aatttgttttcatttgagttagttgaaagttatccaatttgaggtatgaggttgcaagtacgaagagttattctttttttttt-----cattctgaaaacaaaaaa-----gaataaaataccgaaaccctag------t-ctaattgatttgataattttattgatctattttacat-----cataattttatacataaa--cataattttcaattttagcgagccgtacgaggagaaaacttcttatacgttt-ctagggggggg-tgtgttgttcatatatatctatcccagacacgaggattttcagtcctctgctctaccagctgagctatcccgaccattcttgacgaatcatcttca---------gtttataaaatgacttaagtctatgtcaactaaataaaaaaaa--ggactttggaaaaactca-------atagt-agt-------aatgattatgtattgttaatcatcatcat------tcatatagaaaaaaa---tga--------------------gtaattagtttagagaataaaaagg-tccttttggggatagagggacttgaaccctcacgatttttaaagtcgacggattttcctcttactcaaaatttcattagtgtcgtattgacatgtagaatgggactctatctttattctcgtttgattagttcttttcaaa--------------agatctatcagaactacgatggaatgagtgatttgatcaatgaatattctattttttc-ttcaactttgaatttgattttcttaacatcgatcatttgagatgcaaatattcacaaatcgaataaatatt-agagtcttcgttaatcaattgaaat------actatttt------catacatatat------------------------gtattgaaacatatacacaaatagata----tctgttttttctcctccatcctttctcgaactcta----attttgatagattttgatagaatagatttctacctagaaaagaaatttatcgtcaactccgtttgttagaacagcttccattgagtctctgcacctatccctttttt-----ctcgtcgctttcttaactgaactttcccttgttttcgtaaagcaggatttggctcaggattgcccattgtgaattccagggtttctctgaatttgaaagttttcacttgttaagtttccataccaaggctcaatccaattaagtccgtagcg
>Lotus_dorycnium_ssp_anatolicum_1578
ctagctgcggttgaggctccatctataaatgga--------------------------taatgctccgtct------atctataaat------------------------------------ggataaatttgaggttttaaaggatatgagttcttgaaagtaaaagagcaatatcaactttgttgatattgctcttttacttttttt----agtattcttctt-----------ttttctttta-----tacttcaatattctttagcattgtatatttcaagatgatcggttttatca----ttttt-attt----------------tatctaatttt------aggggatgagtaagaa-----taaaaaatgataaaataaaaa--------ggggtcaaaat------agaaggctgggtgattttgacttagtat-----cggggcggatgtagccaagtggatcaaggcattagctgtggattctgatatccgccattttttctagta----ttagtatatagaaatcagaggtgctcttggctcgacatcgtttgttctattccactagaatccattgtttggggtatccctcggagaggatttgatgatgtaaatagtacatgatggagctcgagttgattcatttttcaggggcaagtatctaaggttagtggagattaataagttagaataacttcgtaagtaaacttttgatagagaaattgaaaggatccaattcgagcacggttcaaaagagtca---aaatttgtaggaattggtaaaacttttttgaccaaaagtgtatcctatggtaatcaaattcacttttt-attttt------atgattcttttagataaagaaaaaatggtatgttgctgccattttttgaaacgattaaagatcccgaagtaatgtctaaacccaatgattcaaggaaaagctaaatgattctggaacaagtaaataccattttcaaattgtctcaccaattctagtcgactgaaaaaaaaa---taggttc-----taaaaaaaacgggcaagaaaaggggg-cagagaccgctcaataaaagaaa-tacct-aatttgttttcatttgagttagttgaaagttatccaatttgaggtatgaggttgcaagtacgaagagttattctttttttttt-----cattctgaaaacaaaaaa-----gaataaaataccgaaaccctag------t-ctaattgatttgataattttattgatctattttacat-----cataattttatacataaa--cataattttcaattttagcgagccgtacgaggagaaaacttcttatacgttt-ctagggggggg-tgtgttgttcatatatatctatcccagacacgaggattttcagtcctctgctctaccagctgagctatcccgaccattcttgacgaatcatcttca---------gtttataaaatgacttaagtctatgtcaactaaataaaaaaaa--ggactttggaaaaactca-------atagt-agt-------aatgattatgtattgttaatcatcatcat------tcatatagaaaaaaa---tga--------------------gtaattagtttagagaataaaaagg-tccttttggggatagagggacttgaaccctcacgatttttaaagtcgacggattttcctcttactcaaaatttcattagtgtcgtattgacatgtagaatgggactctatctttattctcgtttgattagttcttttcaaa--------------agatctatcagaactacgatggaatgagtgatttgatcaatgaatattctattttttc-ttcaactttgaatttgattttcttaacatcgatcatttgagatgcaaatattcacaaatcgaataaatatt-agagtcttcgttaatcaattgaaat------actatttt------catacatatat------------------------gtattgaaacatatacacaaatagata----tctgttttttctcctccatcctttctcgaactcta----attttgatagattttgatagaatagatttctacctagaaaagaaatttatcgtcaactccgtttgttagaacagcttccattgagtctctgcacctatccctttttt-----ctcgtcgctttcttaactgaactttcccttgttttcgtaaagcaggatttggctcaggattgcccattgtgaattccagggtttctctgaatttgaaagttttcacttgttaagtttccataccaaggctcaatccaattaagtccgtagcg
>Lotus_dorycnium_ssp_anatolicum_1591
ctagctgcggttgaggctccatctataaatgga--------------------------taatgctccgtct------atctataaat------------------------------------ggataaatttgaggttttaaaggatatgagttcttgaaagtaaaagagcaatatcaactttgttgatattgctcttttacttttttt----agtattcttctt-----------ttttatttta-----tacttcaatattctttagcattgtatatttcaagatgatcggttttatca----ttttt-attt----------------tatctaatttt------aggggatgagtaagaa-----taaaaaatgataaaataaaaa--------ggggtcaaaat------agaaggctgggtgattttgacttagtat-----cggggcggatgtagccaagtggatcaaggcattagctgtggattctgatatccgccattttttctagta----ttagtatatagaaatcagaggtgctcttggctcgacatcgtttgttctattccactagaatccattgtttggggtatccctcggagaggatttgatgatgtaaatagtacatgatggagctcgagttgattcatttttcaggggcaagtatctaaggttagtggagattaataagttagaataacttcgtaagtaaacttttgatagagaaattgaaaggatccaattcgagcacggttcaaaagagtca---aaatttgtaggaattggtaaaacttttttgaccaaaagtgtatcctatggtaatcaaattcacttttt-attttt------atgattcttttagataaagaaaaaatggtatgttgctgccattttttgaaacgattaaagatcccgaagtaatgtctaaacccaatgattcaaggaaaagctaaatgattctggaacaagtaaataccattttcaaattgtctcaccaattctagtcgactgaaaaaaaaaaa-taggttc-----taaaaaaaacgggcaagaaaaggggg-cagagaccgctcaataaaagaaa-tacct-aatttgttttcatttgagttagttgaaagttatccaatttgaggtatgaggttgcaagtacgaagagttattctttttttttt-----cattctgaaaacaaaaaa-----gaataaaataccgaaaccctag------t-ctaattgatttgataattttattgatctattttacat-----cataattttatacataaa--cataattttcaattttagcgagccgtacgaggagaaaacttcttatacgttt-ctagggggggg-tgtgttgttcatatatatctatcccagacacgaggattttcagtcctctgctctaccagctgagctatcccgaccattcttgacgaatcatcttca---------gtttataaaatgacttaagtctatgtcaactaaataaaaaaaa--ggactttggaaaaactca-------atagt-agt-------aatgattatgtattgttaatcatcatcat------tcatatagaaaaaaa---tga--------------------gtaattagtttagagaataaaaagg-tccttttggggatagagggacttgaaccctcacgatttttaaagtcgacggattttcctcttactcaaaatttcattagtgtcgtattgacatgtagaatgggactctatctttattctcgtttgattagttcttttcaaa--------------agatctatcagaactacgatggaatgagtgatttgatcaatgaatattctattttttc-ttcaactttgaatttgattttcttaacatcgatcatttgagatgcaaatattcacaaatcgaataaatatt-agagtcttcgttaatcaattgaaat------actatttt------catacatatat------------------------gtattgaaacatatacacaaatagata----tctgttttttctcctccatcctttctcgaactcta----attttgatagattttgatagaatagatttctacctagaaaagaaatttatcgtcaactccgtttgttagaacagcttccattgagtctctgcacctatccctttttt-----ctcgtcgctttcttaactgaactttcccttgttttcgtaaagcaggatttggctcaggattgcccattgtgaattccagggtttctctgaatttgaaagttttcacttgttaagtttccataccaaggctcaatccaattaagtccgtagcg
>Lotus_dorycnium_ssp_anatolicum_5885
ctagctgcggttgaggctccatctataaatgga--------------------------taatgctccgtct------atctataaat------------------------------------ggataaatttgaggttttaaaggatatgagttcttgaaagtaaaagagcaatatcaacaaagttgatattgctcttttacttttttt----agtattcttctt-----------ttttatttta-----tacttcaatattctttagcattgtatatttcaagatgatcggttttatca----ttttt-attt----------------tatctaatttt------aggggatgagtaagaa-----taaaaaatgataaaataaaaa--------ggggtcaaaat------agaaggctgggtgattttgacttagtat-----cggggcggatgtagccaagtggatcaaggcattagctgtggattctgatatccgccattttttctagta----ttagtatatagaaatcagaggtgctcttggctcgacatcgtttgttctattccactagaatccattgtttggggtatccctcggagaggatttgatgatgtaaatagtacatgatggagctcgagttgattcatttttcaggggcaagtatctaaggttagtggagattaataagttagaataacttcgtaagtaaacttttgatagagaaattgaaaggatccaattcgagcacggttcaaaagagtca---aaatttgtaggaattggtaaaacttttttgaccaaaagtgtatcctatggtaatcaaattcacttttt-attttt------atgattcttttagataaagaaaaaatggtatgttgctgccattttttgaaacgattaaagatcccgaagtaatgtctaaacccaatgattcaaggaaaagctaaatgattctggaacaagtaaataccattttcaaattgtctcaccaattctagtcgactgaaaaaaaaa---taggttc-----taaaaaaaacgggcaagaaaaggggg-cagagaccgctcaataaaagaaa-tacct-aatttgttttcatttgagttagttgaaagttatccaatttgaggtatgaggttgcaagtacgaagagttattcttttttttttt----cattctgaaaacaaaaaa-----gaataaaataccgaaaccctag------t-ctaattgatttgataattttattgatctattttacat-----cataattttatacataaa--cataattttcaattttagcgagccgtacgaggagaaaacttcttatacgttt-ctagggggggg-tgtgttgttcatatatatctatcccagacacgaggattttcagtcctctgctctaccagctgagctatcccgaccattcttgacgaatcatcttca---------gtttataaaatgacttaagtctatgtcaactaaataaaaaaaa--ggactttggaaaaactca-------atagt-agt-------aatgattatgtattgttaatcatcatcat------tcatatagaaaaaaa---tga--------------------gtaattagtttagagaataaaaagg-tccttttggggatagagggacttgaaccctcacgatttttaaagtcgacggattttcctcttactcaaaatttcattagtgtcgtattgacatgtagaatgggactctatctttattctcgtttgattagttcttttcaaa--------------agatctatcagaactacgatggaatgagtgatttgatcaatgaatattctattttttc-ttcaactttgaatttgattttcttaacatcgatcatttgagatgcaaatattcacaaatcgaataaatatt-agagtcttcgttaatcaattgaaat------actatttt------catacatatat------------------------gtattgaaacatatacacaaatagata----tctgttttttctcctccatcctttctcgaactcta----attttgatagattttgatagaatagatttctacctagaaaagaaatttatcgtcaactccgtttgttagaacagcttccattgagtctctgcacctatccctttttt-----ctcgtcgctttcttaactgaactttcccttgttttcgtaaagcaggatttggctcaggattgcccattgtgaattccagggtttctctgaatttgaaagttttcacttgttaagtttccataccaaggctcaatccaattaagtccgtagcg
>Lotus_dorycnium_ssp_anatolicum_Donmez
ctagctgcggttgaggctccatctataaatgga--------------------------taatgctccgtct------atctataaat------------------------------------ggataaatttgaggttttaaaggatatgagttcttgaaagtaaaagagcaatatcaactttgttgatattgctcttttacttttttt----agtattcttctt-----------ttttatttta-----tacttcaatattctttagcattgtatatttcaagatgatcggttttatca----ttttt-attt----------------tatctaatttt------aggggatgagtaagaa-----taaaaaatgataaaataaaaa--------ggggtcaaaat------agaaggctgggtgattttgacttagtat-----cggggcggatgtagccaagtggatcaaggcattagctgtggattctgatatccgccattttttctagta----ttagtatatagaaatcagaggtgctcttggctcgacatcgtttgttctattccactagaatccattgtttggggtatccctcggagaggatttgatgatgtaaatagtacatgatggagctcgagttgattcatttttcaggggcaagtatctaaggttagtggagattaataagttagaataacttcgtaagtaaacttttgatagagaaattgaaaggatccaattcgagcacggttcaaaagagtca---aaatttgtaggaattggtaaaacttttttgaccaaaagtgtatcctatggtaatcaaattcacttttt-attttt------atgattcttttagataaagaaaaaatggtatgttgctgccattttttgaaacgattaaagatcccgaagtaatgtctaaacccaatgattcaaggaaaagctaaatgattctggaacaagtaaataccattttcaaattgtctcaccaattctagtcgactgaaaaaaaaaa--taggttc-----taaaaaaaacgggcaagaaaaggggg-cagagaccgctcaataaaagaaa-tacct-aatttgttttcatttgagttagttgaaagttatccaatttgaggtatgaggttgcaagtacgaagagttattctttttttttt-----cattctgaaaacaaaaaa-----gaataaaataccgaaaccctag------t-ctaattgatttgataattttattgatctattttacat-----cataattttatacataaa--cataattttcaattttagcgagccgtacgaggagaaaacttcttatacgttt-ctagggggggg-tgtgttgttcatatatatctatcccagacacgaggattttcagtcctctgctctaccagctgagctatcccgaccattcttgacgaatcatcttca---------gtttataaaatgacttaagtctatgtcaactaaataaaaaaaa--ggactttggaaaaactca-------atagt-agt-------aatgattatgtattgttaatcatcatcat------tcatatagaaaaaaa---tga--------------------gtaattagtttagagaataaaaagg-tccttttggggatagagggacttgaaccctcacgatttttaaagtcgacggattttcctcttactcaaaatttcattagtgtcgtattgacatgtagaatgggactctatctttattctcgtttgattagttcttttcaaa--------------agatctatcagaactacgatggaatgagtgatttgatcaatgaatattctattttttc-ttcaactttgaatttgattttcttaacatcgatcatttgagatgcaaatattcacaaatcgaataaatatt-agagtcttcgttaatcaattgaaat------actatttt------catacatatat------------------------gtattgaaacatatacacaaatagata----tctgttttttctcctccatcctttctcgaactcta----attttgatagattttgatagaatagatttctacctagaaaagaaatttatcgtcaactccgtttgttagaacagcttccattgagtctctgcacctatccctttttt-----ctcgtcgctttcttaactgaactttcccttgttttcgtaaagcaggatttggctcaggattgcccattgtgaattccagggtttctctgaatttgaaagttttcacttgttaagtttccataccaaggctcaatccaattaagtccgtagcg
>Lotus_dorycnium_ssp_gracile_6
ctagctgcggtcgaggctccatctataaatgga--------------------------taatgctccgtct------atctataaat------------------------------------ggataaatttggggttttaaaggatacgagttcttgaaagtaaaagagcaatatcaacwwwgttgatattgctcttttacttttttt----agtattcttctt-----------atttatttta-----tacttcaatattctttagcattgtatatttcaacatgatcggttttatca----ttttt-attt----------------tatctaatttt------aggggatgagtaagaa-----taaaaaatgataaaataaaaa--------ggggtcaaaat------agaaggctgggtgattttgacttagtat-----cggggcggatgtagccaagtggatcaaggcattagctgtggattctgatatccgccattttttctagta----ttagtatatagaaattagaggtgctcttggctcgacatcgtttkttctattccactagaatccattgtttggggtatccctcggagaggatttgatgatgtaaatagtacatgatggagctcgagttgattcatttttcaggggcaagtatctaaggttagtggagattaataagttagaataacttcgtaagtaaacttttgatagagaaattgaaaggatccaattcgagcacggttcaaaagagtca---aaatttgtaggaattggtaaaacttttttgaccaaaagtgtatcctatggtaatcaaattcacttttt-attttt------atgattcttttagataaagaaaaaatggtatgttgctgccattttttgaaacgattaaagatcccgaagtaatgtctaaacccaatgatacaaggaaaagcnnnnnnnnnnnnnnnnnnnnnnnnnnnnnnnnnnnnnnnnnnnnnnnnnnnnnnnnnnnnnnnnnnnnnnnnnnnnnnnnnnnnnnnnnnnnnnnnnnnnnnnnnnnnnnn-nnnnnnnnnnnnnnnnnnnnnnnnnnnnnnnnnnnnnnnnnnnnnnnnnnnnnnnnnnnnnnnnnnnnnnnnnnnnnnnnnnnnnnnnnnnnnnnnnnnnnnnnnnnnnnnnnnnnnnnnnnnnnnnnnnnnnnnnnnnnnnnnnnnnnnnnnnnnnnnnnnnnnnnnnnnnnnnnnnnnnnnnnnnnnnnnnnnnnnnnnnnnnnnnnnnnnnnnnnnnnnnnnnnnnnnnnnnnnnnnnnnnnnnnnnnnnnnnnnnnnnnnnnnnnnnnnnnnnnnnnnnnnnnnnnnnnnnnnnnnnnnnnnnnnnnnnnnnnnnnnnnngacacgaggattttcagtcctctgctctaccagctgagctatcccgactattcttgacgaatcatcttca---------gtttataaaatgacttaagtctatgtcaactaaataaaaaaaa--ggactttggaaaaactca-------atagt-agt-------aatgattatgtattgttaatcatcatcat------tcatatagaaaaaaa---tta--------------------gtaattagtttagagaataaaaagg-tccttttggggatagagggacttgaaccctcacgatttttaaagtcgacggattttcctcttactcaaaatttcattagtgtcgtattgacatgtagaatgggactctatctttattctcgtttgattagttcttttcaaa--------------agatctatcagaactacgatggagtgagtgatttgatcaatgaatattctattttttc-ttcaactttgaatttgattttcttaacatcgatcatttgagatgcaaatattcacaaatcgaataaatatt-agagtcttcgttaatcaattgaaat------actatttt------catacatatat------------------------gtattgaaacatatacacaaatagata----tcggttttttctcctcgatcctatctcgaactcta----attttgatagattttgatagaatagatttctac---------------------aactccgtttgttagaacagcttccattgagtctctgcacctatccctttttt-----ctcgtcgctttcttaactgaactttcccttgttttcgtaaagcaggatttggctcaggattgcccattgtgaattccagggtttctctgaatttgaaagttttcacttgttaagtttccataccaaggctcaatccaattaagtccgtagcg
>Lotus_dorycnium_ssp_gracile_D8
ctagctgcggtcgaggctccatctataaatgga--------------------------taatgctccgtct------atctataaat------------------------------------ggataaatttggggttttaaaggatacgagttcttgaaagtaaaagagcaatatcaactttgttgatattgctcttttacttttttt----agtattcttctt-----------atttatttta-----tacttcaatattctttagcattgtatatttcaacatgatcagttttatca----ttttt-attt----------------tatctaatttt------aggggatgagtaagaa-----taaaaaatgataaaataaaaa--------ggggtcaaaat------agaaggctgggtgattttgacttagtat-----cggggcggatgtagccaagtggatcaaggcattagctgtggattctgatatccgccattttttctagta----ttagtatatagaaattagaggtgctcttggctcgacatcgtttgttctattccactagaatccattgtttggggtatccctcggagaggatttgatgatgtaaatagtacatgatggagctcgagttgattcatttttcaggggcaagtatctaaggttagtggagattaataagttagaataacttcgtaagtaaacttttgatagagaaattgaaaggatccaattcgagcacggttcaaaagagtca---aaatttgtaggaattggtaaaacttttttgaccaaaagtgtatcctatggtaatcaaattcacttttt-attttt------atgattcttttagataaagaaaaaatggtatgttgctgccattttttgaaacgattaaagatcccgaagtaatgtctaaacccaatgattcaaggaaaagctaaatgattctggaacaagtaaataccattttcaaattgtctcaccaattctagtcgactgaaaaaaaaa---taggttc-----taaaaaagacgggcaagaaaaggggg-cagagaccgctcaataaaagaaa-tacct-aatttgttttcatttgagttagttgaaagttatccaatttgaggtatgaggttgcaagtacgaagagttattctttttttt-------cattctgaaaaaaaaaaa-----gaataaaataccgaaaccctag------t-ctaattgatttgataattttattgatctattttacat-----cataattttatacataaa--cataattttcaattttagcgagccgtacgaggagaaaacttcttatacgttt-ctagggggggg-tgtgttgttcatatatatctatcccagacacgaggattttcagtcctctgctctaccagctgagctatcccgactattcttgacgaatcatcttca---------gtttataaaatgacttaagtctatgtcaactaaataaaaaaaa--ggactttggaaaaactca-------atagt-agt-------aatgattatgtattgttaatcatcatcat------tcatatagaaaaaaa---tta--------------------gtaattagtttagagaataaaaagg-tccttttggggatagagggacttgaaccctcacgatttttaaagtcgacggattttcctcttactcaaaatttcattagtgtcgtattgacatgtagaatgggactctatctttattctcgtttgattagttcttttcaaa--------------agatctatcagaactacgatggagtgagtgatttgatcaatgaatattctattttttc-ttcaactttgaatttgattttcttaacatcgatcatttgagatgcaaatattcacaaatcgaataaatatt-agagtcttcgttaatcaattgaaat------actatttt------catacatatat------------------------gtattgaaacatatacacaaatagata----tctgttttttctcctcgatcctatctcgaactcta----attttgatagattttgatagaatagatttctacctagaaaagaaatttatcgtcaactccgtttgttagaacagcttccattgagtctctgcacctatccctttttt-----ctcgtcgctttcttaactgaactttcccttgttttcgtaaagcaggatttggctcaggattgcccattgtgaattccagggtttctctgaatttgaaagttttcacttgttaagtttccataccaaggctcaatccaattaagtccgtagcg
>Lotus_dorycnium_ssp_gracile_GRAC1
ctagctgcggtcgaggctccatctataaatgga--------------------------taatgctccgtct------atctataaat------------------------------------ggataaatttggggttttaaaggatatgagttcttgaaagtaaaagagcaatatcaacaaagttgatattgctcttttacttttttt----agtattcttctt-----------ttttatttta-----tacttcaatattctttagcattgtatatttcaacatgatcggttttatca----ttttt-attt----------------tatctaatttt------aggggatgagtaagaa-----taaaaaatgataaaataaaaa--------ggggtcaaaat------agaaggctgggttatttttacttagtat-----cggggcggatgtagccaagtggatcaaggcattagctgtggattctgatatccgccattttttctagta----ttagtatctagaaatcagaggtgctcttggctcgacatcgtttgttctattccactagaatccattgtttggggtatccctcggagaggatttgatgatgtaaatagtacatgatggagctcgagttgattcatttttcaggggcaagtatctaaggttagtggagattaataagttagaataacttcgtaagtaaacttttgatagagaaattgaaaggatccaattcgagcacggttcaaaagagtca---aaatttgtaggaattggtaaaacttttttgaccaaaagtgtatcctatggtaatcaaattcacttttt-attttt------atgattcttttagataaagaaaaaatggtatgttgctgccattttttgaaacgattaaagatcccgaagtaatgtctaaacccaatgattcaaggaaaagctaaatgattctggaacaagtaaataccattttcaaattgtctcaccaattctagtcgactgaaaaaaaaa---taggttc-----taaaaaagacgggcaagaaaaggggg-cagagaccgctcaataaaagaaa-tacct-aatttgttttcatttgagttagttgaaagttatccaatttaaggtatgaggttgcaagtacgaagagttattcttttttttt------cattctgaaaacaaaaaa-----gaataaaataccgaaaccctag------t-ctaattgatttgataattttattgatctattttacat-----cataattttatacataaa--cataattttcaattttagcgagccgtacgaggagaaaacttcttatacgttt-ctagggggggg-tgtgttgttcatatatatctatcccagacacgaggattttcagtcctctgctctaccagctgagctatcccgaccattcttgacgaatcatcttca---------gtttataaaatgacttaagtctatgtcaactaaataaaaaaaa--ggactttggaaaaactca-------atagt-agt-------aatgattatgtattgttaatcatcatcat------tcatatagaaaaaaa---tta--------------------gtaattagtttagagaataaaaagg-tccttttggggatagagggacttgaaccctcacgatttttaaagtcgacggattttcctcttactcaaaatttcattagtgtcgtattgacatgtagaatgggactctatctttattctcgtttgattagttcttttcaaa--------------agatctatcagaactacgatggagtgagtgatttgatcaatgaatattctattttttc-ttcaactttgaatttgattttcttaacatcgatcatttgagatgcaaatattcacaaatcgaataaatatt-agagtcttcgttaatcaattgaaat------actatttt------catacatatat------------------------gtattgaaacatatacacaaatagata----tctgttttttctcctccatcctttctcgaactcta----attttgatagattttgatagaatagatttctacctagaaaagaaatttatcgtcaactccgtttgttagaacagcttccattgagtctctgcacctatccctttttt-----ctcgtcgctttcttaactgaactttcccttgttttcgtaaagcaggatttggctcaggattgcccattgtgaattccagggtttctctgaatttgaaagttttcacttgttaagtttccataccaaggctcaatccaattaagtccgtagcg
>Lotus_dorycnium_ssp_gracile_GRAC2
ctagctgcggtcgaggctccatctataaatgga--------------------------taatgctccgtct------atctataaat------------------------------------ggataaatttggggttttaaaggatacgagttcttgaaagtaaaagagcaatatcaacaaagttgatattgctcttttacttttttt----agtattcttctt-----------atttatttta-----tacttcaatattctttagcattgtatatttcaacatgatcagttttatca----ttttt-attt----------------tatctaatttt------aggggatgagtaagaa-----taaaaaatgataaaataaaaa--------ggggtcaaaat------agaaggctgggtgattttgacttagtat-----cggggcggatgtagccaagtggatcaaggcattagctgtggattctgatatccgccattttttctagta----ttagtatatagaaattagaggtgctcttggctcgacatcgtttgttctattccactagaatccattgtttggggtatccctcggagaggatttgatgatgtaaatagtacatgatggagctcgagttgattcatttttcaggggcaagtatctaaggttagtggagattaataagttagaataacttcgtaagtaaacttttgatagagaaattgaaaggatccaattcgagcacggttcaaaagagtca---aaatttgtaggaattggtaaaacttttttgaccaaaagtgtatcctatggtaatcaaattcacttttt-attttt------atgattcttttagataaagaaaaaatggtatgttgctgccattttttgaaacgattaaagatcccgaagtaatgtctaaacccaatgattcaaggaaaagctaaatgattctggaacaagtaaataccattttcaaattgtctcaccaattctagtcgactgaaaaaaaaaa--taggttc-----taaaaaagacgggcaagaaaaggggg-cagagaccgctcaataaaagaaa-tacct-aatttgttttcatttgagttagttgaaagttatcaaatttgaggtatgaggttgcaagtacgaagagttattctttttttt-------cattctgaaaaaaaaaaa-----gaataaaataccgaaaccctag------t-ctaattgatttgataattttattgatctattttacat-----cataattttatacataaa--cataattttcaattttagcgagccgtacgaggagaaaacttcttatacgttt-ctagggggggg-tgtgttgttcatatatatctatcccagacacgaggattttcagtcctctgctctaccagctgagctatcccgactattcttgacgaatcatcttca---------gtttataaaatgacttaagtctatgtcaactaaataaaaaaaa--ggactttggaaaaactca-------atagt-agt-------aatgattatgtattgttaatcatcatcat------tcatatagaaaaaaa---tta--------------------gtaattagtttagagaataaaaagg-tccttttggggatagagggacttgaaccctcacgatttttaaagtcgacggattttcctcttactcaaaatttcattagtgtcgtattgacatgtagaatgggactctatctttattctcgtttgattagttcttttcaaa--------------agatctatcagaactacgatggagtgagtgatttgatcaatgaatattctattttttc-ttcaactttgaatttgattttcttaacatcgatcatttgagatgcaaatattcacaaatcgaataaatatt-agagtcttcgttaatcaattgaaat------actatttt------catacatatat------------------------gtattgaaacatatacacaaatagata----tctgttttttctcctcgatcctatctcgaactcta----attttgatagattttgatagaatagatttctacctagaaaagaaatttatcgtcaactccgtttgttagaacagcttccattgagtctctgcacctatcccttttttt----ctcgtcgctttcttaactgaactttcccttgttttcgtaaagcaggatttggctcaggattgcccattgtgaattccagggtttctctgaatttgaaagttttcacttgttaagtttccataccaaggctcaatccaattaagtccgtagcg
>Lotus_dorycnium_ssp_gracile_GRAC3
ctagctgcggtcgaggctccatctataaatgga--------------------------taatgctccgtct------atctataaat------------------------------------ggataaatttggggttttaaaggatacgagttcttgaaagtaaaagagcaatatcaacaaagttgatattgctcttttacttttttt----agtattcttctt-----------atttatttta-----tacttcaatattctttagcattgtatatttcaacatgatcagttttatca----ttttt-attt----------------tatctaatttt------aggggatgagtaagaa-----taaaaaatgataaaataaaaa--------ggggtcaaaat------agaaggctgggtgattttgacttagtat-----cggggcggatgtagccaagtggatcaaggcattagctgtggattctgatatccgccattttttctagta----ttagtatatagaaattagaggtgctcttggctcgacatcgtttgttctattccactagaatccattgtttggggtatccctcggagaggatttgatgatgtaaatagtacatgatggagctcgagttgattcatttttcaggggcaagtatctaaggttagtggagattaataagttagaataacttcgtaagtaaacttttgatagagaaattgaaaggatccaattcgagcacggttcaaaagagtca---aaatttgtaggaattggtaaaacttttttgaccaaaagtgtatcctatggtaatcaaattcacttttt-attttt------atgattcttttagataaagaaaaaatggtatgttgctgccattttttgaaacgattaaagatcccgaagtaatgtctaaacccaatgattcaaggaaaagctaaatgattctggaacaagtaaataccattttcaaattgtctcaccaattctagtcgactgaaaaaaaaaa--taggttc-----taaaaaagacgggcaagaaaaggggg-cagagaccgctcaataaaagaaa-tacct-aatttgttttcatttgagttagttgaaagttatcaaatttgaggtatgaggttgcaagtacgaagagttattctttttttt-------cattctgaaaaaaaaaaaa----gaataaaataccgaaaccctag------t-ctaattgatttgataattttattgatctattttacat-----cataattttatacataaa--cataattttcaattttagcgagccgtacgaggagaaaacttcttatacgttt-ctagggggggg-tgtgttgttcatatatatctatcccagacacgaggattttcagtcctctgctctaccagctgagctatcccgactattcttgacgaatcatcttca---------gtttataaaatgacttaagtctatgtcaactaaataaaaaaaa--ggactttggaaaaactca-------atagt-agt-------aatgattatgtattgttaatcatcatcat------tcatatagaaaaaaa---tta--------------------gtaattagtttagagaataaaaagg-tccttttggggatagagggacttgaaccctcacgatttttaaagtcgacggattttcctcttactcaaaatttcattagtgtcgtattgacatgtagaatgggactctatctttattctcgtttgattagttcttttcaaa--------------agatctatcagaactacgatggagtgagtgatttgatcaatgaatattctattttttc-ttcaactttgaatttgattttcttaacatcgatcatttgagatgcaaatattcacaaatcgaataaatatt-agagtcttcgttaatcaattgaaat------actatttt------catacatatat------------------------gtattgaaacatatacacaaatagata----tctgttttttctcctcgatcctatctcgaactcta----attttgatagattttgatagaatagatttctacctagaaaagaaatttatcgtcaactccgtttgttagaacagcttccattgagtctctgcacctatcccttttttt----ctcgtcgctttcttaactgaactttcccttgttttcgtaaagcaggatttggctcaggattgcccattgtgaattccagggtttctctgaatttgaaagttttcacttgttaagtttccataccaaggctcaatccaattaagtccgtagcg
>Lotus_dorycnium_ssp_gracile_GRAC4
ctagctgcggtcgaggctccatctataaatgga--------------------------taatgctccgtct------atctataaat------------------------------------ggataaatttggggttttaaaggatacgagttcttgaaagtaaaagagcaatatcaacaaagttgatattgctcttttacttttttt----agtattcttctt-----------atttatttta-----tacttcaatattctttagcattgtatatttcaacatgatcagttttatca----ttttt-attt----------------tatctaatttt------aggggatgagtaagaa-----taaaaaatgataaaataaaaa--------ggggtcaaaat------agaaggctgggtgattttgacttagtat-----cggggcggatgtagccaagtggatcaaggcattagctgtggattctgatatccgccattttttctagta----ttagtatatagaaattagaggtgctcttggctcgacatcgtttgttctattccactagaatccattgtttggggtatccctcggagaggatttgatgatgtaaatagtacatgatggagctcgagttgattcatttttcaggggcaagtatctaaggttagtggagattaataagttagaataacttcgtaagtaaacttttgatagagaaattgaaaggatccaattcgagcacggttcaaaagagtca---aaatttgtaggaattggtaaaacttttttgaccaaaagtgtatcctatggtaatcaaattcacttttt-attttt------atgattcttttagataaagaaaaaatggtatgttgctgccattttttgaaacgattaaagatcccgaagtaatgtctaaacccaatgattcaaggaaaagctaaatgattctggaacaagtaaataccattttcaaattgtctcaccaattctagtcgactgaaaaaaaaa---taggttc-----taaaaaagacgggcaagaaaaggggg-cagagaccgctcaataaaagaaa-tacct-aatttgttttcatttgagttagttgaaagttatcaaatttgaggtatgaggttgcaagtacgaagagttattctttttttt-------cattctgaaaaaaaaaaaaaaaagaataaaataccgaaaccctag------t-ctaattgatttgataattttattgatctattttacat-----cataattttatacataaa--cataattttcaattttagcgagccgtacgaggagaaaacttcttatacgttt-ctagggggggg-tgtgttgttcatatatatctatcccagacacgaggattttcagtcctctgctctaccagctgagctatcccgactattcttgacgaatcatcttca---------gtttataaaatgacttaagtctatgtcaactaaataaaaaaaa--ggactttggaaaaactca-------atagt-agt-------aatgattatgtattgttaatcatcatcat------tcatatagaaaaaaa---tta--------------------gtaattagtttagagaataaaaagg-tccttttggggatagagggacttgaaccctcacgatttttaaagtcgacggattttcctcttactcaaaatttcattagtgtcgtattgacatgtagaatgggactctatctttattctcgtttgattagttcttttcaaa--------------agatctatcagaactacgatggagtgagtgatttgatcaatgaatattctattttttc-ttcaactttgaatttgattttcttaacatcgatcatttgagatgcaaatattcacaaatcgaataaatatt-agagtcttcgttaatcaattgaaat------actatttt------catacatatat------------------------gtattgaaacatatacacaaatagata----tctgttttttctcctcgatcctatctcgaactcta----attttgatagattttgatagaatagatttctacctagaaaagaaatttatcgtcaactccgtttgttagaacagcttccattgagtctctgcacctatccctttttt-----ctcgtcgctttcttaactgaactttcccttgttttcgtaaagcaggatttggctcaggattgcccattgtgaattccagggtttctctgaatttgaaagttttcacttgttaagtttccataccaaggctcaatccaattaagtccgtagcg
>Lotus_dorycnium_ssp_gracile_PENT01
ctagctgcggtcgaggctccatctataaatgga--------------------------taatgctccgtct------atctataaat------------------------------------ggataaatttggggttttaaaggatacgagttcttgaaagtaaaagagcaatatcaacaaagttgatattgctcttttacttttttt----agtattcttctt-----------atttatttta-----tacttcaatattctttagcattgtatatttcaacatgatcagttttatca----ttttt-attt----------------tatctaatttt------aggggatgagtaagaa-----taaaaaatgataaaataaaaa--------ggggtcaaaat------agaaggctgggtgattttgacttagtat-----cggggcggatgtagccaagtggatcaaggcattagctgtggattctgatatccgccattttttctagta----ttagtatatagaaattagaggtgctcttggctcgacatcgtttgttctattccactagaatccattgtttggggtatccctcggagaggatttgatgatgtaaatagtacatgatggagctcgagttgattcatttttcaggggcaagtatctaaggttagtggagattaataagttagaataacttcgtaagtaaacttttgatagagaaattgaaaggatccaattcgagcacggttcaaaagagtca---aaatttgtaggaattggtaaaacttttttgaccaaaagtgtatcctatggtaatcaaattcacttttt-attttt------atgattcttttagataaagaaaaaatggtatgttgctgccattttttgaaacgattaaagatcccgaagtaatgtctaaacccaatgattcaaggaaaagctaaatgattctggaacaagtaaataccattttcaaattgtctcaccaattctagtcgactgaaaaaaaaa---taggttc-----taaaaaagacgggcaagaaaaggggg-cagagaccgctcaataaaagaaa-tacct-aatttgttttcatttgagttagttgaaagttatcaaatttgaggtatgaggttgcaagtacgaagagttattctttttttt-------cattctgaaaaaaaaaaa-----gaataaaataccgaaaccctag------t-ctaattgatttgataattttattgatctattttacat-----cataattttatacataaa--cataattttcaattttagcgagccgtacgaggagaaaacttcttatacgttt-ctagggggggg-tgtgttgttcatatatatctatcccagacacgaggattttcagtcctctgctctaccagctgagctatcccgactattcttgacgaatcatcttca---------gtttataaaatgacttaagtctatgtcaactaaataaaaaaaa--ggactttggaaaaactca-------atagt-agt-------aatgattatgtattgttaatcatcatcat------tcatatagaaaaaaa---tta--------------------gtaattagtttagagaataaaaagg-tccttttggggatagagggacttgaaccctcacgatttttaaagtcgacggattttcctcttactcaaaatttcattagtgtcgtattgacatgtagaatgggactctatctttattctcgtttgattagttcttttcaaa--------------agatctatcagaactacgatggagtgagtgatttgatcaatgaatattctattttttc-ttcaactttgaatttgattttcttaacatcgatcatttgagatgcaaatattcacaaatcgaataaatatt-agagtcttcgttaatcaattgaaat------actatttt------catacatatat------------------------gtattgaaacatatacacaaatagata----tctgttttttctcctcgatcctatctcgaactcta----attttgatagattttgatagaatagatttctacctagaaaagaaatttatcgtcaactccgtttgttagaacagcttccattgagtctctgcacctatccctttttt-----ctcgtcgctttcttaactgaactttcccttgttttcgtaaagcaggatttggctcaggattgcccattgtgaattccagggtttctctgaatttgaaagttttcacttgttaagtttccataccaaggctcaatccaattaagtccgtagcg
>Lotus_dorycnium_ssp_haussknechtii_2232
ctagctgcggttgaggctccatctataaatgga--------------------------taatgctccgtct------atctataaat------------------------------------ggataaatttgaggttttaaaggatatgagttcttgaaagtaaaagagcaatatcaacattgttgatattgctcttttacttttttt----agtattcttctt-----------ttttatttta-----tacttcaatattctttagcattgtatatttcaagatgatcggttttatca----ttttt-attt----------------tatctaatttt------aggggatgagtaagaa-----taaaaaatgataaaataaaaa--------ggggtcaaaatcaaaatagaaggctgggtgattttgacttagtat-----cggggcggatgtagccaagtggatcaaggcattagctgtggattctgatatccgccattttttctagta----ttagtatatagaaatcagaggtgctcttggctcgacatcgtttgttctattccactagaatccattgtttggggtatccctcggagaggatttgatgatgtaaatagtacatgatggagctcgagttgattcatttttcaggggcaagtatctaaggttagtggagattaataagttagaataacttcgtaagtaaacttttgatagagaaattgaaaggatccaattcgagcacggttcaaaagagtca---aaatttgtaggaattggtaaaacttttttgaacaaaagtgtatcctatggtaatcaaattcacttttt-attttt------atgattcttttagataaagaaaaaatggtatgttgctgccattttttgaaacgattaaagatcccgaagtaatgtctaaacccaatgattcaaggaaaagctaaatgattctggaacaagtaaataccattttcaaattgtctcaccaattctagtcgactgaaaaaaaa----taggttc-----caaaaaagacgggcaagaaaaggggg-cagagaccgctcaataaaagaaa-tacct-aatttgttttcatttgagttagttgaaagttatccaatttgaggtatgaggttgcaagtacgaagagttattctttttttttt-----cattctgaaaacaaaaaa-----gaataaaataccgaaaccctag------t-ctaattgatttgataattttattgatctattttacat-----cataattttatacataaa--cataattttcaattttagcgagccgtacgaggagaaaacttcttatacgttt-ctagggggggg-tgtgttgttcatatatatctatcccagacacgaggattttcagtcctctgctctaccagctgagctatcccgaccattcttgacgaatcatcttca---------gtttataaaatgacttaagtctatgtcaactaatt----------------------------------------------------------------------------------------------------------------------------------------------------------------ggggatagagggacttgaaccctcacgatttttaaagtcgacggattttcctcttactcaaaatttcattagtgtcgtattgacatgtagaatgggactctatctttattctcgtttgattagttcttttcaaa--------------agatctatcagaactacgatggaatgagtgatttgatcaatgaatattctattttttc-ttcaactttgaatttgattttcttaacatcgatcatttgagatgcaaatattcacaaatcgaataaatatt-agagtcttcgttaatcaattgaaat------actatttt------catacatatat------------------------gtattgaaacatatacacaaatagata----tctgttttttctcctccatcctttctcgaactcta----attttgatagattttgatagaatagatttctacctagaaaagaaatttatcgtcaactccgtttgttagaacagcttccattgagtctctgcacctatccctttttt-----ctcgtcgctttcttaactgaactttcccttgttttcgtaaagcaggatttggctcaggattgcccattgtgaattccagggtttctctgaatttgaaagttttcacttgttaagtttccataccaaggctcaatccaattaagtccgtagcg
>Lotus_dorycnium_ssp_haussknechtii_4980
ctagctgcggtcgaggctccatctataaatgga--------------------------taatgctccatct------atctataaat------------------------------------ggataaattgggggttttaaaggatacgagttcttgaaagtaaa-gagcaatatcaacaaagttgatattgctcttttacttttttt----agtattcttctt-----------atttatttta-----tacttcaatattctttagcattgtttatttcaacatgatcggttttatca----ttttt-attt----------------tatctaatttt------agaggatgagtaagaa-----taaaaaatgataaaataaaaa--------ggggtcaaaat------agaaggctgggtgattttgacttagtat-----cggggcggacgtagccaagtggatcaaggcattagctgtggattctgatatccgccattttttctagta----ttagtatatagaaatcggaggtgctcttggctcgacatcgtttgttctattccactagaatccattgtttgggggatccctcggagaggat--------gtaaatagtacatgatggagctcgagttgattcatttttcaggggcaagtatctaaggttagtggagattaataagttagaataacttcgtaagtaaatttttgatagagaaattgaaaggatccaattcgagcacggttcaaaagagtca---aaatttgtaggaattggtaaaatttttttgaccaaaagtgtatcctatggtaataaaattcacctttt-attttt------atgattcttttagataaagaaaaaatggtatgttgctgccattttttgaaacgattaaagatcccgaagtaatgtctaaacccaatgattcaaggaaaagctaaatgattctggaacaagtaaataccattttcaaattgtctcaccaattctagtcgactgaagaaaaaaa--taggttcggttctaaaaaagacgggcaagaaaaggggg-cagagaccgctcaataaatgaaa-tacct-aatttgttttcatttgagttagttgaaagttatccaatttgaggtatgaggttgcaagtacgaagagttattctttttttttt-----ctttctgaaaaaaaaaaaaaaa-gaataaaataccgaaaccctag------t-ctaattgatttgataatttt-ttgatctattttacat-----cataattttatacataaa--cataattttcaattttagcgagccgtacgaggagaaaacttcttatacgttt-ctagggggggg-tgtgttgttcatctatatctatcccagacacgaggattttcagtcctctgctctaccagctgagctatcccgaccattcttgacgaatcatcttca---------gtttataaaatgacttaagtctatatcaactaaataaaaaaaa--ggacttttgaaaaactcaaaagtagttagt-agt-------aatgattatgtattgttaatcatcatcat------tcatatagaaaaaaaaa-tta--------------------gtaattagtttagagaataaaaagg-tccttttggggatagagggacttgaaccctcacgatttttaaagtcgacggattttcctcttactcaaaatttcattagtgtcgtattgacatgtagaatgggactctatctttattctcgtttgattagttcttttcaaa--------------agatctatcagaactacgatggagtgagtgatttgatcaatgaatattctattttttc-ttcaactttgaatttgattttcttaacatcgatcatttgagatgcaaatattcacaaatcgaataaatatt-agagtcttcgttaatcaattgaaattgaaatactatttt------aatacatatat------------------------gtattgaaacatatacacaaatatata----tctgttttttctcctcgatcctttctcgaactcta----attttgataga----------atagatttctacctagaaaagaaatttatcgtcaactccgtttgttagaacagcttccattgagtctctgcacctatcccttttt------ctcgttcctttcttaactgaactttcccttgttttcgtaaagcaggatttggctcaggattgcccattgtgaattccagggtttctctgaatttgaaagttttcacttgttaagtttccataccaaggctcaatccaattaagtccgtagcg
>Lotus_dorycnium_ssp_haussknechtii_7073
ctagctgcggttgaggctccatctataaatgga--------------------------taatgctccgtct------atctataaat------------------------------------ggataaatttgaggttttaaaggatatgagttcttgaaagtaaaagagcaatatcaactttgttgatattgctcttttacttttttt----agtattcttctt-----------ttttatttta-----tacttcaatattctttagcattgtatatttcaagatgatcggttttatca----ttttt-attt----------------tatctaatttt------aggggatgagtaagaa-----taaaaaatgataaaataaaaa--------ggggtcaaaat------agaaggctgggtgattttgacttagtat-----cggggcggatgtagccaagtggatcaaggcattagctgtggattctgatatccgccattttttctagta----ttagtatatagaaatcagaggtgctcttggctcgacatcgtttgttctattccactagaatccattgtttggggtatccctcggagaggatttgatgatgtaaatagtacatgatggagctcgagttgattcatttttcaggggcaagtatctaaggttagtggagattaataagttagaataacttcgtaagtaaacttttgatagagaaattgaaaggatccaattcgagcacggttcaaaagagtca---aaatttgtaggaattggtaaaacttttttgaccaaaagtgtatcctatggtaatcaaattcacttttt-attttt------atgattcttttagataaagaaaaaatggtatgttgctgccattttttgaaacgattaaagatcccgaagtaatgtctaaacccaatgattcaaggaaaagctaaatgattctggaacaagtaaataccattttcaaattgtctcaccaattctagtcgactgaaaaaaaa----taggttc-----caaaaaagacgggcaagaaaaggggg-cagagaccgctcaataaaagaaa-tacct-aatttgttttcatttgagttagttgaaagttatccaatttgaggtatgaggttgcaagtacgaagagttattctttttttttt-----cattctgaaaacaaaaaa-----gaataaaat-----------------------------tttgataattttattgatctattttacat-----cataattttatacataaa--cataattttcaattttagcgagccgtacgaggagaaaacttcttatacgttt-ctagggggggg-tgtgttgttcatatatatctatcccagacacgaggattttcagtcctctgctctaccagctgagctatcccgaccattcttgacgaatcatcttca---------gtttataaaatgacttaagtctatgtcaactaaataaaaaaaa--ggactttggaaaaactca-------atagt-agt-------aatgattatgtattgttaatcatcatcat------tcatatagaaaaaaa---tga--------------------gtaattagtttatagaataaaaagg-tccttttggggatagagggacttgaaccctcacgatttttaaagtcgacggattttcctcttactcaaaatttcattagtgtcgtattgacatgtagaatgggactctatctttattctcgtttgattagttcttttcaaa--------------agatctatcagaactacgatggaatgagtgatttgatcaatgaatattctattttttc-ttcaactttgaatttgattttcttaacatcgatcatttgagatgcaaatattcacaaatcgaataaatatt-agagtcttcgttaatcaattgaaat------actatttt------catacatatat------------------------gtattgaaacatatacacaaatagata----tctgttttttctcctccatcctttctcgaactcta----attttgatagattttgatagaatagatttctacctagaaaagaaatttatcgtcaactccgtttgttagaacagcttccattgagtctctgcacctatccctttttt-----ctcgtcgctttcttaactgaactttcccttgttttcgtaaagcaggatttggctcaggattgcccattgtgaattccagggtttctctgaatttgaaagttttcacttgttaagtttccataccaaggctcaatccaattaagtccgtagcg
>Lotus_dorycnium_ssp_haussknechtii_9391
ctagctgcggtcgaggctccatctataaatgga--------------------------taatgctccatct------atctataaat------------------------------------ggataaattgggggttttaaaggatacgagttcttgaaagtaaa-gagcaatatcaacaaagttgatattgctcttttacttttttt----agtattcttctt-----------atttatttta-----tacttcaatattctttagcattgtttatttcaacatgatcggttttatca----ttttt-attt----------------tatctaatttt------agaggatgagtaagaa-----taaaaaatgataaaataaaaa--------ggggtcaaaat------agaaggctgggtgattttgacttagtat-----cggggcggacgtagccaagtggatcaaggcattagctgtggattctgatatccgccattttttctagta----ttagtatatagaaatcggaggtgctcttggctcgacatcgtttgttctattccactagaatccattgtttgggggatccctcggagaggat--------gtaaatagtacatgatggagctcgagttgattcatttttcaggggcaagtatctaaggttagtggagattaataagttagaataacttcgtaagtaaatttttgatagagaaattgaaaggatccaattcgagcacggttcaaaagagtca---aaatttgtaggaattggtaaaatttttttgaccaaaagtgtatcctatggtaataaaattcacctttt-attttt------atgattcttttagataaagaaaaaatggtatgttgctgccattttttgaaacgattaaagatcccgaagtaatgtctaaacccaatgattcaaggaaaagctaaatgattctggaacaagtaaataccattttcaaattgtctcaccaattctagtcgactgaagaaaaaaa--taggttcggttctaaaaaagacgggcaagaaaaggggg-cagagaccgctcaataaatgaaa-tacct-aatttgttttcatttgagttagttgaaagttatccaatttgaggtatgaggttgcaagtacgaagagttattcttttttttt------ctttctgaaaaaaaaaaaaa---gaataaaataccgaaaccctag------t-ctaattgatttgataatttt-ttgatctattttacat-----cataattttatacataaa--cataattttcaattttagcgagccgtacgaggagaaaacttcttatacgttt-ctagggggggg-tgtgttgttcatctatatctatcccagacacgaggattttcagtcctctgctctaccagctgagctatcccgaccattcttgacgaatcatcttca---------gtttataaaatgacttaagtctatatcaactaaataaaaaaaa--ggacttttgaaaaactcaaaagtagttagt-agt-------aatgattatgtattgttaatcatcatcat------tcatatagaaaaaaaa--tta--------------------gtaattagtttagagaataaaaagg-tccttttggggatagagggacttgaaccctcacgatttttaaagtcgacggattttcctcttactcaaaatttcattagtgtcgtattgacatgtagaatgggactctatctttattctcgtttgattagttcttttcaaa--------------agatctatcagaactacgatggagtgagtgatttgatcaatgaatattctattttttc-ttcaactttgaatttgattttcttaacatcgatcatttgagatgcaaatattcacaaatcgaataaatatt-agagtcttcgttaatcaattgaaattgaaatactatttt------aatacatatat------------------------gtattgaaacatatacacaaatatata----tctgttttttctcctcgatcctttctcgaactcta----attttgataga----------atagatttctacctagaaaagaaatttatcgtcaactccgtttgttagaacagcttccattgagtctctgcacctatcccttttt------ctcgttcctttcttaactgaactttcccttgttttcgtaaagcaggatttggctcaggattgcccattgtgaattccagggtttctctgaatttgaaagttttcacttgttaagtttccataccaaggctcaatccaattaagtccgtagcg
>Lotus_dorycnium_ssp_haussknechtii_PENT11
ctagctgcggttgaggctccatctataaatgga--------------------------taatgctccgtct------atctataaat------------------------------------ggataaatttgaggttttaaaggatatgagttcttgaaagtaaaagagcaatatcaactttgttgatattgctcttttacttttttt----agtattcttctt-----------ttttttttta-----tacttcaatattctttagcattgtatatttcaagatgatcggttttatca----ttttt-attt----------------tatctaatttt------aggggatgagtaagaa-----taaaaaatgataaaataaaaa--------ggggtcaaaat------agaaggctgggtgattttgacttagtat-----cggggcggatgtagccaagtggatcaaggcattagctgtggattctgatatccgccattttttctagta----ttagtatatagaaatcagaggtgctcttggctcgacatcgtttgttctattccactagaatccattatttggggtatccctcggagaggatttgatgatgtaaatagtacatgatggagctcgagttaattcatttttcaggggcaagtatctaaggttagtggagattaataagttagaataacttcgtaagtaaacttttgatagagaaattgaaaggatccaattcgagcacggttcaaaagagtca---aaatttgtaggaattggtaaaacttttttgaccaaaagtgtatcctatggtaatcaaattcacttttt-atttttttttttatgattcttttagataaagaaaaaatggtatgttgctgccattttttgaaacgattaaagatcccgaagtaatgtctaaacccaatgattcaaggaaaagctaaatgattctggaacaagtaaataccattttcaaattgtctcaccaattctagtcgactgaaaaaaaaa---taggttc-----taaaaaagacgggcaagaaaaggggg-cagagaccgctcaataaaagaaa-tacct-aatttgttttcatttgagttagttgaaagttatccaatttgaggtatgaggttgcaagtacgaagagtttttctttttttttttt---cattctgaaaacaaaaaa-----gaataaaataccgaaaccctag------t-ctaattgatttgataattttattgatctattttacat-----cataattttatacataaa--cataattttcaattttagcgagccgtacgaggagaaaacttcttatacgttt-ctagggggggg-tgtgttgttcatatatatctatcccagacacgaggattttcagtcctctgctctaccagctgagctatcccgaccattcttgacgaatcatcttca---------gtttataaaatgacttaagtctatgtcaactaaataaaaaaaa--ggactttggaaaaactca-------atagt-agt-------aatgattatgtattgttaatcatcatcat------tcatatagaaaaaaa---tga--------------------gtaattagtttagagaataaaaagg-tccttttggggatagagggacttgaaccctcacgatttttaaagtcgacggattttcctcttactcaaaatttcattagtgtcgtattgacatgtagaatgggactctatctttattctcgtttgattagttcttttcaaa--------------agatctatcagaactacgatggaatgagtgatttgatcaatgaatattctattttttc-ttcaactttgaatttgattttcttaacatcgatcatttgagatgcaaatattcacaaatcgaataaatatt-agagtcttcgttaatcaattgaaat------actatttt------catacatatat------------------------gtattgaaacatatacacaaatagata----tctgttttttctcctccatcctttctcgaactcta----attttgatagattttgatagaatagatttctacctagaaaagaaatttatcgtcaactccgtttgttagaacagcttccattgagtctctgcacctatccctttttt-----ctcgtcgctttcttaactgaactttctcttgttttcgtaaagcaggatttggctcaggattgcccattgtgaattccagggtttctctgaatttgaaagttttcacttgttaagtttccataccaaggctcaatccaattaagtccgtagcg
>Lotus_dorycnium_ssp_pentaphyllum_D2
ctagctgcggtcgaggctccatctataaatgga--------------------------taatgctccgtct------atctataaat------------------------------------ggataaatttggggttttaaaggatatgagttcttgaaagtaaaagagcaatatcaactttgttgatattgctcttttacttttttt----agtattcttctt-----------ttttatttta-----tacttcaatattctttagcattgtatatttcaacatgatcggttttatta----ttttt-attt----------------tatctaatttt------aggggatgagtaagaa-----taaaaaatgataaaataaaaa--------ggggtcaaaat------agaaggctgggtgattttgacttagtat-----cggggcggatgtagccaagtggatcaaggcattagctgtggattctgatatccgccattttttctagta----ttagtatatagaaatcagaggtgctcttggctcgacatcgtttgttctattccactagaatccattgtttttggtatccctcggagaggatttgatgatgtaaatagtacatgatggagctcgagttgattcatttttcaggggcaagtatctaaggttagtggagattaataagttagaataacttcgtaagtaaacttttgatagagaaattgaaaggatccaattcgagcacggttcaaaagagtca---aaatttgtaggaattggtaaaacttttttgaccaaaagtgtatcctatggtaatcaaattcacttttt-attttt------atgattcttttagataaagaaaaaatggtatgttgctgccattttttgaaacgattaaagatcccgaagtaatgtctaaacccaatgattcaaggaaaagctaaatgattctggaacaagtaaataccattttcaaattgtctcactaattctagtcgactgaaaaaaaaaa--taggttc-----taaaaaagacgggcaagaaaaggggg-cagagaccgctcaataaaagaaa-tacct-aatttgttttcatttgagttagttgaaagttatccaatttgaggtatgaggttgcaagtacgaagagttattcttttttttt------cattctgaaaacaaaaaa-----gaataaaataccgaaaccctag------t-ctaattgatttgataattttattgatctattttacat-----cataattttatacataaa--cataattttcaattttagcgagccgtacgaggagaaaacttcttatacgttt-ctagggggggg-tgtgttgttcatatatatctatcccagacacgaggattttcagtcctctgctctaccagctgagctatcccgaccattcttgacgaatcatcttca---------gtttataaaatgacttaagtctatgtcaactaaataaaaaaaaa-ggactttggaaaaactca-------atagt-agt-------aatgattatgtattgttaatcatcatcat------tcatatagaaaaaaa---tta--------------------gtaattagtttagagaataaaaagg-tccttttggggatagagggacttgaaccctcacgatttttaaagtcgacggattttcctcttactcaaaatttcattagtgtcgtattgacatgtagaatgggactctatctttattctcgtttgattagttcttttcaaa--------------agatctatcagaactacgatggagtgagtgatttgatcaatgaatattctattttttc-ttcaactttgaatttgattttcttaacatcgatcatttgagatgcaaatattcacaaatcgaataaatatg-agagtcttcattaatcaattgaaat------actatttt------catacatatat------------------------gtattgaaacatatacacaaatagata----tctgttttttctcctccatcctttctcgaactcta----attttgatagattttgatagaatagatttctacctagaaaagaaatttatcgtcaactccgtttgttagaacagcttccattgagtctctgcacctatcccttttttt----ctcgtcgctttcttaactgaactttcccttgttttcgtaaagcaggatttggctcaggattgcccattgtgaattccagggtttctctgaatttgaaagttttcacttgttaagtttccataccaaggctcaatccaattaagtccgtagcg
>Lotus_dorycnium_ssp_pentaphyllum_D3
ctagctgcggtcgaggctccatctataaatgga--------------------------taatgctccgtct------atctataaat------------------------------------ggataaatttggggttttaaaggatacgagttcttgaaagtaaaagagcaatatcaactttgttgatattgctcttttactttttt-----agtattcttctt-----------atttatttta-----tacttcaatattctttagcattgtatatttcaacacgatcggttttatca----ttttt-attt----------------tatctaatttt------aggggatgagtaagaa-----taaaaaatgataaaataaaa--------gggggtcaaaat------agaaggctgggtgattttgacttagtat-----cggggcggatgtagccaagtggatcaaggcattagctgtggattctgatatccgccattttttctagta----ttagtatatagaaattagaggtgctcttggctcgacatcgtttgttctattccactagaatccattgtttggggtatccctcggagaggatttgatgatgtaaatagtacatgatggagctcgagttgattcatttttcaggggcaagtatctaaggttagtggagattaataagttagaataacttcgtaagtaaacttttgatagagaaattgaaaggatccaattcgagcacggttcaaaagagtca---aaatttgtaggaattggtaaaacttttttgaccaaaagtgtatcctatggtaatcaaattcacttttt-attttt------atgattcttttagataaagaaaaaatggtatgttgctgccattttttgaaacgattaaagatcccgaagtaatgtctaaacccaatgattcaaggaaaagctaaatgattctggaacaagtaaataccattttcaaattgtctcaccaattctagtcgactgaaaaaaaaa---taggttc-----taaaaaagacgggcaagaaaaggggg-cagagaccgctcaataaaagaaa-tacct-aatttgttttcatttgagttagttgaaagttatccaatttgaggtatgaggttgcaagtacgaagagttattctttttttttt-----cattctgaaaaaaaaaaa-----gaataaaataccgaaaccctag------t-ctaattgatttgataattttattgatctattttacat-----cataattttatacataaa--cataattttcaattttagcgagccgtacgaggagaaaacttcttatacgttt-ctagggggggg-tgtgttgttcatatatatctatcccagacacgaggattttcagtcctctgctctaccagctgagctatcccgaccattcttgacgaatcatcttca---------gtttataaaatgacttaagtctatgtcaactaaataaaaaaaaaaggactttggaaaaactca-------atagt-agt-------aatgattatgtattgttaatcatcatcat------tcatatagaaaaaaa---tta--------------------gtaattagtttagagaataaaaagg-tccttttggggatagagggacttgaaccctcacgatttttaaagtcgacggattttcctcttactcaaaatttcattagtgtcgtattgacatgtagaatgggactctatctttattctcgtttgattagttcttttcaaa--------------agatctatcagaactacgatggagtgagtgatttgatcaatgaatattctattttttc-ttcaactttgaatttgattttcttaacatcgatcatttgagatgcaaatattcacaaatcgaataaatatt-agagtcttcgttaatcaattgaaat------actatttt------catacatatat------------------------gtattgaaacatatacacaaatagata----tctgttttttctcctcgatcctatctcgaactcta----attttgatagattttgatagaatagatttctacctagaaaagaaatttatcgtcaactccgtttgttagaacagcttccattgagtctctgcacctatccctttttt-----ctcgtcgctttcttaactgaactttcccttgttttcgtaaagcaggatttggctcaggattgcccattgtgaattccagggtttctctgaatttgaaagttttcacttgttaagtttccataccaaggctcaatccaattaagtccgtagcg
>Lotus_dorycnium_ssp_pentaphyllum_D7
ctagctgcggtcgaggctccatctataaatgga--------------------------taatgctccgtct------atctataaat------------------------------------ggataaatttggggttttaaaggatatgagttcttgaaagtaaaagagcaatatcaactttgttgatattgctcttttacttttttt----agtattcttctt-----------ttttatttta-----tacttcaatattctttagcattgtatatttcaacatgatcggttttatca----ttttt-attt----------------tatctaatttt------aggggatgagtaagaa-----taaaaaatgataaaaaaaa---------gggggtcaaaat------agaaggctgggtgattttgacttagtat-----cggggcggatgtagccaagtggatcaaggcattagctgtggattctgatatccgccattttttctagta----ttagtatatagaaatcagaggtgctcttggctcgacatcgtttgttctattccactagaatccattgtttggggtatccctcggagaggatttgatgatgtaaatagtacatgatggagctcgagttgattcatttttcaggggcaagtatctaaggttagtggagattaataaattagaataacttcgtaagtaaacttttgatagagaaattgaaaggatccaattcgagcacggttcaaaagagtca---aaatttgtaggaatttgtaaaacttttttgaccaaaagtgtatcctatggtaatcaaattcacttttt-attttt------atgattcttttagataaagaaaaaatggtatgttgctgccattttttgaaacgattaaagatcccgaagtaatgtctaaacccaatgattcaaggaaaagctaaatgattctggaacaagtaaataccattttcaaattgtctcaccaattctagtcgactgaaaaaaaaa---taggttc-----taaaaaagacgggcaagaaaaggggg-cagagaccgctcaataaaagaaa-tacca-aatttgttttcatttgagttagttgaaagttatccaatttgaggtatgaggttgcaagtacgaagagttattctttttttttt-----cattctgaaaacaaaaaa-----gaataaaataccgaaaccctag------t-ctaattgatttgataattttattgatctattttacat-----cataattttatacataaa--cataattttcaattttagcgagccgtacgaggagaaaacttcttatacgttt-cta-ggggggg-tgtgttgttcatatatatctatcccagacacgaggattttcagtcctctgctctaccagctgagctatcccgaccattcttgacgaatcatcttca---------gtttataaaatgacttaagtctatgtcaactaaataaaaaaaaa-ggactttggaaaaactca-------atagt-agt-------aatgattatgtattgttaatcatcatcat------tcatatagaaaaaaaa--tta--------------------gtaattagtttagagaataaaaagg-tccttttggggatagagggacttgaaccctcacgattttaaaagtcgacggattttcctcttactcaaaatttcattagtgtcgtattgacatgtagaatgggactctatctttattctcgtttgattagttcttttcaaa--------------agatctatcagaactacgatggagtgagtgatttgatcaatgaatattctattttttc-ttcaactttgaatttgattttcttaacatcgatcatttgagatgcaaatattcacaaatcgaataaatatt-agagtcttcgttaatcaattgaaat------actatttt------catacatatat------------------------gtattgaaacatatacacaaatagata----tctgttttttctcctccatcctttatcgaactcta----attttgatagattttgatagaatagatttctacctagaaaagaaatttatcgtcaactccgtttgttagaacagcttccattgagtctctgcacctatccctttttt-----ctcgtcgcttttttaactgaactttcccttgttttcgtaaagcaggatttggctcaggattgcccattgtgaattccagggtttctctgaatttgaaagttttcacttgttaagtttccataccaaggctcaatccaattaagtccgtagcg
>Lotus_dorycnium_ssp_pentaphyllum_PENT03
ctagctgcggtcgaggctccatctataaatgga-------------------taatgc-taatgctccgtct------atctataaat------------------------------------ggataaatttggggttttaaaggatatgagttcttgaaagtaaaagagcaatatcaacaaagttgatattgctcttttacttttttt----agtattcttctt-----------ttttatttta-----tacttcaatattctttagcattgtatatttcaacatgatcggttttatca----ttttttattt----------------tatctaatttt------aggggatgagtaagaa-----taaaaaatgataaaataaaaa--------ggggtcgaaat------agaaggctgggtgattttgacttagtat-----cggggcggatgtagccaagtggatcaaggcattagctgtggattctgatatccgccattttttctagta----ttagtatatagaaatcagaggtgctcttggctcgacatcgtttgttctattccactagaatccattgtttggggtatccctcggagaggatttgatgatgtaaatagtacatgatggagctcgagttgattcatttttcaggggcaagtatctaaggttagtggagattaataagttagaataacttcgtaagtaaacttttgatagagaaattgaaaggatccaattcgagcacggttcaaaagagtct---aaatttgtaggaattggtaaaacttttttgaccaaaagtgtatcctatggtaatcaaattcacttttt-attttt------atgattcttttagataaagaaaaaatggtatgttgctgccattttttgaaacgattaaagatcccgaagtaatgtctaaacccaatgattcaaggaaaagctaaatgattctggaacaagtaaataccattttcaaattgtctcaccaattctagtcgactgaaaaaaaaaa--taggttc-----taaaaaagacgggcaagaaaaggggg-cagagaccgctcaataaaagaaa-tacct-aatttgttttcatttgagttagttgaaagttatccaatttgaggtatgaggttgcaagtacgaagagttattctttttttttt-----cattctgaaaacaaaaaa-----gaataaaataccgaaaccctag------t-ctaattgatttgataattttattgatctattttacat-----cataattttatacataaa--tagaattttcaattttagcgagccgtacgaggagaaaacttcttatacgttt-ctagggggggg-tgtgttgttcatatatatctatcccagacacgaggattttcagtcctctgctctaccagctgagctatcccgaccattcttgacgaatcatcttca---------gtttataaaatgacttacgtctatgtcaactaaataaaaaaaa--ggactttggaaaaactca-------atagt-agt-------aatgattatgtattgttaatcatcatcat------tcatatagaaaaaaa---tta--------------------gtaattagtttagagaataaaaagg-tccttttggggatagagggacttgaaccctcacgatttttaaagtcgacggattttcctcttactcaaaatttcattagtgtcgtattgacatgtagaatgggactctatctttattctcgtttgattagttcttttcaaa--------------agatctatcagaactacgatggagtgagtgatttgatcaatgaatattctattttttc-ttcaactttgaatttgattttcttaacatcgatcatttgagatgcaaatattcacaaatcgaataaatatt-agagtcttcgttaatcaattgaaat------actatttt------catacatattttcatacatatat------------gtattgaaacatatacacaaatagata----tctgttttttctcctccatcctttctc------ta----attttgataga----------atagatttctacctagaaaagaaatttatcgtcaactccgtttgttagaacagcttccattgagtctctgcacctatccctttttt-----ctcgtcgctttcttaactgaactttcccttgttttcgtaaagcag-atttggctcag-attgcccattgtgaattccagggtttctctgaatttgaaagttttcacttgttaagtttccataccaag-ctcaatccaattaagtccgtagcg
>Lotus_dorycnium_ssp_pentaphyllum_PENT04
ctagctgcggtcgaggctccatctataaatgga--------------------------taatgctccgtct------atctataaat------------------------------------ggataaatttggggttttaaaggatatgagttcttgaaagtaaaagagcaatatcaacaaagttgatattgctcttttacttttttt----agtattcttctt-----------ttttatttta-----tacttcaatattctttagcattgtatatttcaacatgatcggttttatta----ttttt-attt----------------tatctaatttt------aggggatgagtaagaa-----taaaaaatgataaaataaaaa--------ggggtcaaaat------agaaggctgggtgattttgacttagtat-----cggggcggatgtagccaagtggatcaaggcattagctgtggattctgatatccgccattttttctagta----ttagtatatagaaatcagaggtgctcttggctcgacatcgtttgttctattccactagaatccattgtttttggtatccctcggagaggatttgatgatgtaaatagtacatgatggagctcgagttgattcatttttcaggggcaagtatctaaggttagtggagattaataagttagaataacttcgtaagtaaacttttgatagagaaattgaaaggatccaattcgagcacggttcaaaagagtca---aaatttgtaggaattggtaaaacttttttgaccaaaagtgtatcctatggtaatcaaattcacttttt-attttt------atgattcttttagataaagaaaaaatggtatgttgctgccattttttgaaacgattaaagatcccgaagtaatgtctaaacccaatgattcaaggaaaagctaaatgattctggaacaagtaaataccattttcaaattgtctcactaattctagtcgactgaaaaaaaaaa--taggttc-----taaaaaagacgggcaaaaaaaggggg-cagagaccgctcaataaaagaaa-tacct-aatttgttttcatttgagttagttgaaagttatccaatttgaggtatgaggttgcaagtacgaagagttattcttttttttt------cattctgaaaacaaaaaa-----gaataaaataccgaaaccctag------t-ctaattgatttgataattttattgatctattttacat-----cataattttatacataaa--cataattttcaattttagcgagccgtacgaggagaaaacttcttatacgttt-ctagggggggg-tgtgttgttcatatatatctatcccagacacgaggattttcagtcctctgctctaccagctgagctatcccgaccattcttgacgaatcatcttca---------gtttataaaatgacttaagtctatgtcaactaaataaaaaaaaa-ggactttggaaaaactca-------atagt-agt-------aatgattatgtattgttaatcatcatcat------tcatatagaaaaaaa---tta--------------------gtaattagtttagagaataaaaagg-tccttttggggatagagggacttgaaccctcacgatttttaaagtcgacggattttcctcttactcaaaatttcattagtgtcgtattgacatgtagaatgggactctatctttattctcgtttgattagttcttttcaaa--------------agatctatcagaactacgatggagtgagtgatttgatcaatgaatattctattttttc-ttcaactttgaatttgattttcttaacatcgatcatttgagatgcaaatattcacaaatcgaataaatatg-agagtcttcattaatcaattgaaat------actatttt------catacatatat------------------------gtattgaaacatatacacaaatagata----tctgttttttctcctccatcctttctcgaactcta----attttgatagattttgatagaatagatttctacctagaaaagaaatttatcgtcaactccgtttgttagaacagcttccattgagtctctgcacctatcccttttttt----ctcgtcgctttcttaactgaactttcccttgttttcgtaaagcaggatttggctcaggattgcccattgtgaattccagggtttctctgaatttgaaagttttcacttgttaagtttccataccaaggctcaatccaattaagtccgtagcg
>Lotus_dorycnium_ssp_pentaphyllum_PENT06
ctagctgcggtcgaggctccatctataaatgga--------------------------taatgctccgtct------atctataaat------------------------------------ggataaatttggggttttaaaggatacgagttcttgaaagtaaaagagcaatatcaacaaagttgatattgctcttttacttttttt----agtattcttctt-----------atttatttta-----tacttcaatattctttagcattgtatatttcaacatgatcggttttatca----ttttt-attt----------------tatctaatttt------aggggatgagtaagaa-----taaaaaatgataaaataaaaa--------ggggtcaaaat------agaaggctgggtgattttgacttagtat-----cggggcggatgtagccaagtggatcaaggcattagctgtggattctgatatccgccattttttctagta----ttagtatatagaaattagaggtgctcttggctcgacatcgtttgttctattccactagaatccattgtttggggtatccctcggagaggatttgatgatgtaaatagtacatgatggagctcgagttgattcatttttcaggggcaagtatctaaggttagtggagattaataagttagaataacttcgtaagtaaacttttgatagagaaattgaaaggatccaattcgagcacggttcaaaagagtca---aaatttgtaggaattggtaaaacttttttgaccaaaagtgtatcctatggtaatcaaattcacttttt-attttt------atgattcttttagataaagaaaaaatggtatgttgctgccattttttgaaacgattaaagatcccgaagtaatgtctaaacccaatgattcaaggaaaagctaaatgattctggaacaagtaaataccattttcaaattgtctcaccaattctagtcgactgaaaaaaaaaa--taggttc-----taaaaaagacgggcaagaaaaggggg-cagagaccgctcaataaaagaaa-tacct-aatttgttttcatttgagttagttgaaagttatccaatttgaggtatgaggttgcaagtacgaagagttattctttttttttt-----cattttgaaaaaaaaaaa-----gaataaaataccgaaaccctag------t-ctaattgatttgagaattttattgatctattttacat-----cataattttatacataaa--cataattttcaattttagcgagccgtacgaggagaaaacttcttatacgttt-ctagggggggg-tgtgttgttcatatatatctatcccagacacgaggattttcagtcctctgctctaccagctgagctatcccgaccattcttgacgaatcatcttca---------gtttataaaatgacttaagtctatgtcaactaaataaaaaaaa--ggactttggaaaaactca-------atagt-agt-------aatgattatgtattgttaatcatcatcat------tcatatagaaaaaaa---tta--------------------gtaattagtttagagaataaaaagg-tccttttggggatagagggacttgaaccctcacgatttttaaagtcgacggattttcctcttactcaaaatttcattagtgtcgtattgacatgtagaatgggactctatctttattctcgtttgattagttcttttcaaa--------------agttctatcagaactacgatggagtgagtgatttgatcaatgaatattctattttttc-ttcaactttgaatttgattttcttaacatcgatcatttgagatgcaaatattcacaaatcgaataaatatt-agagtcttcgttaatcaattgaaat------actatttt------catacatatat------------------------gtattgaaacatatacacaaatagata----tctgttttttctcctcgatcctatctcgaactcta----attttgatagattttgatagaatagatttctacctagaaaagaaatttatcgtcaactccgtttgttagaacagcttccattgagtctctgcacctatccctttttt-----ctcgtcgctttcttaactgaactttcccttgttttcgtaaagcaggatttggctcaggattgcccattgtgaattccagggtttctctgaatttgaaagttttcacttgttaagtttccataccaaggctcaatccaattaagtccgtagcg
>Lotus_dorycnium_ssp_pentaphyllum_PENT09
ctagctgcggtcgaggctccatctataaatgga-------------------taatgc-taatgctccgtct------atctataaat------------------------------------ggataaatttggggttttaaaggatatgagttcttgaaagtaaaagagcaatatcaacaaagttgatattgctcttttacttttttt----agtattcttctt-----------ttttatttta-----tacttcaatattctttagcattgtatatttcaacatgatcggttttatca----ttttttattt----------------tatctaatttt------aggggatgagtaagaa-----taaaaaatgataaaataaaaa--------ggggtcgaaat------agaaggctgggtgattttgacttagtat-----cggggcggatgtagccaagtggatcaaggcattagctgtggattctgatatccgccattttttctagta----ttagtatatagaaatcagaggtgctcttggctcgacatcgtttgttctattccactagaatccattgtttggggtatccctcggagaggatttgatgatgtaaatagtacatgatggagctcgagttgattcatttttcaggggcaagtatctaaggttagtggagattaataagttagaataacttcgtaagtaaacttttgatagagaaattgaaaggatccaattcgagcacggttcaaaagagtct---aaatttgtaggaattggtaaaacttttttgaccaaaagtgtatcctatggtaatcaaattcacttttt-attttt------atgattcttttagataaagaaaaaatggtatgttgctgccattttttgaaacgattaaagatcccgaagtaatgtctaaacccaatgattcaaggaaaagctaaatgattctggaacaagtaaataccattttcaaattgtctcaccaattctagtcgactgaaaaaaaaaa--taggttc-----taaaaaagacgggcaagaaaaggggg-cagagaccgctcaataaaagaaa-tacct-aatttgttttcatttgagttagttgaaagttatccaatttgaggtatgaggttgcaagtacgaagagttattctttttttttt-----cattctgaaaacaaaaaa-----gaataaaataccgaaaccctag------t-ctaattgatttgataattttattgatctattttacat-----cataattttatacataaa--tagaattttcaattttagcgagccgtacgaggagaaaacttcttatacgttt-ctagggggggg-tgtgttgttcatatatatctatcccagacacgaggattttcagtcctctgctctaccagctgagctatcccgaccattcttgacgaatcatcttca---------gtttataaaatgacttacgtctatgtcaactaaataaaaaaaa--ggactttggaaaaactca-------atagt-agt-------aatgattatgtattgttaatcatcatcat------tcatatagaaaaaaa---tta--------------------gtaattagtttagagaataaaaagg-tccttttggggatagagggacttgaaccctcacgatttttaaagtcgacggattttcctcttactcaaaatttcattagtgtcgtattgacatgtagaatgggactctatctttattctcgtttgattagttcttttcaaa--------------agatctatcagaactacgatggagtgagtgatttgatcaatgaatattctattttttc-ttcaactttgaatttgattttcttaacatcgatcatttgagatgcaaatattcacaaatcgaataaatatt-agagtcttcgttaatcaattgaaat------actatttt------catacatattttcatacatattttcatacatatatgtattgaaacatatacacaaatagata----tctgttttttctcctccatcctttctc------ta----attttgataga----------atagatttctacctagaaaagaaatttatcgtcaactccgtttgttagaacagcttccattgagtctctgcacctatccctttttt-----ctcgtcgctttcttaactgaactttcccttgttttcgtaaagcaggatttggctcaggattgcccattgtgaattccagggtttctctgaatttgaaagttttcacttgttaagtttccataccaaggctcaatccaattaagtccgtagcg
>Lotus_dorycnium_ssp_pentaphyllum_PENT10
ctagctgcggtcgaggttccatctataaatgga--------------------------taatgctccgtct------atctataaat------------------------------------ggataaatttggggttttaaaggatacgagttcttgaaagtaaaagagcaatatcaactttgttgatattgctcttttactttttt-----agtattcttctt-----------atttatttta-----tactccaatattctttagcattgtatatttcaacatgatcggttttatca----ttttt-attt----------------tatctaatttt------aggggatgagtaagaa-----taaaaaatgataaaataaaaa--------ggggtcaaaaa------agaaggctgggtgattttgacttagtat-----cggggcggatgtagccaagtggatcaaggcattagctgtggattctgatatccgccattttttctagta----ttagtatatagaaattagaggtgctcttggctcgacatcgtttgttctattccactagaatccattgtttggggtatccctcggagaggatttgatgatgtaaatagtacatgatggagctcgagttgattcatttttcaggggcaagtatctaaggttagtggagattaataagttagaataacttcgtaagtaaacttttgatagagaaattgaaaggatccaattcgagcacggttcaaaagagtca---aaatttgtaggaattggtaaaacttttttgaccaaaagtgtatcctatggtaatcaaattcacttttt-attttt------atgattcttttagataaagaaaaaatggtatgttgctgccattttttgaaacgattaaagatcccgaagtaatgtctaaacccaatgattcaaggaaaagctaaatgattctggaacaagtaaataccattttcaaattgtctcaccaattctagtcgactgaaaaaaaaaa--taggttc-----taaaaaagacgggcaagaaaaggggg-cagagaccgctcaataaaagaaa-tacct-aatttgttttcatttgagttagttgaaagttatccaatttgaggtatgaggttgcaagtacgaagagttattctttttttttt-----cattctgaaaaaaaaaaaaa---gaataaaataccgaaaccctag------t-ctaattgatttgataattttattgatctattttacat-----cataattttatacataaa--cataattttcaattttagcgagccgtacgaggagaaaacttcttatacgttt-ctaggggggg--tgtgttgttcatatatatctatcccagacacgaggattttcagtcctctgctctaccagctgagctatcccgaccattcttgacgaatcctcttca---------gtttataaaatgacttaagtctatgtcaactaaataaaaaaaa--ggactttggaaaaactca-------atagt-agt-------aatgattatgtattgttaatcatcatcat------tcatatagaaaaaaa---tta--------------------gtaattagtttagagaataaaaagg-tccttttggggatagagggacttgaaccctcacgatttttaaagtcgacggattttcctcttactcaaaatttcattagtgtcgtattgacatgtagaatgggactctatctttattctcgtttgattagttcttttcaaa--------------agatctatcagaactacgatggagtgagtgatttgatcaatgaatattctattttttc-ttcaactttgaatttgattttcttaacatcgatcatttgagatgcaaatattcacaaatcgaataaatatt-agagtcttcgttaatcaattgaaat------actatttt------catacatatat------------------------gtattgaaacatatacacaaatagata----tctgttttttctcctcgatcctatctcgaactcta----attttgatagattttgatagaatagatttctacctagaaaagaaatttatcgtcaactccgtttgttagaacagcttccattgagtctctgcacctatccctttttt-----ctcgtcgctttcttaactgaactttcccttgttttcgtaaagcaggatttggctcaggattgcccattgtgaattccagggtttctctgaatttgaaagttttcacttgttaagtttccataccaaggctcaatccaattaagtccgtagcg
>Lotus_dorycnium_ssp_pentaphyllum_Sp2
ctagctgcggtcgaggctccatctataaatgga--------------------------taatgctccgtct------atctataaat------------------------------------ggataaatttggggttttaaaggatacgagttcttgaaagtaaaagagcaatatcaacaaagttgatattgctcttttacttttttt----agtattcttctt-----------atttatttta-----tacttcaatattctttagcattgtatatttcaacatgatcagttttatca----ttttt-attt----------------tatctaatttt------aggggatgagtaagaa-----taaaaaatgataaaataaaaa--------ggggtcaaaat------agaaggctgggtgattttgacttagtat-----cggggcggatgtagccaagtggatcaaggcattagctgtggattctgatatccgccattttttctagta----ttagtatatagaaattagaggtgctcttggctcgacatcgtttgttctattccactagaatccattgtttggggtatccctcggagaggatttgatgatgtaaatagtacatgatggagctcgagttgattcatttttcaggggcaagtatctaaggttagtggagattaataagttagaataacttcgtaagtaaacttttgatagagaaattgaaaggatccaattcgagcacggttcaaaagagtca---aaatttgtaggaattggtaaaacttttttgaccaaaagtgtatcctatggtaatcaaattcacttttt-attttt------atgattcttttagataaagaaaaaatggtatgttgctgccattttttgaaacgattaaagatcccgaagtaatgtctaaacccaatgattcaaggaaaagctaaatgattctggaacaagtaaataccattttcaaattgtctcaccaattctagtcgactgaaaaaaaaa---taggttc-----taaaaaagacgggcaagaaaaggggg-cagagaccgctcaataaaagaaa-tacct-aatttgttttcatttgagttagttgaaagttatcaaatttgaggtatgaggttgcaagtacgaagagttattctttttttttt-----cattctaaaaaaaaaaaa-----gaataaaataccgaaaccctag------t-ctaattgatttgataattttattgatctattttacat-----cataattttatacataaa--cataattttcaattttagcgagccgtacgaggagaaaacttcttatacgttt-ctagggggggg-tgtgttgttcatatatatctatcccagacacgaggattttcagtcctctgctctaccagctgagctatcccgactattcttgacgaatcatcttca---------gtttataaaatgacttaagtctatgtcaactaaataaaaaaaa--ggactttggaaaaactca-------atagt-agt-------aatgattatgtattgttaatcatcatcat------tcatatagaaaaaaa---tta--------------------gtaattagtttagagaataaaaagg-tccttttggggatagagggacttgaaccctcacgatttttaaagtcgacggattttcctcttactcaaaatttcattagtgtcgtattgacatgtagaatgggactctatctttattctcgtttgattagttcttttcaaa--------------agatctatcagaactacgatggagtgagtgatttgatcaatgaatattctattttttc-ttcaactttgaatttgattttcttaacatcgatcatttgagatgcaaatattcacaaatcgaataaatatt-agagtcttcgttaatcaattgaaat------actatttt------catacatatat------------------------gtattgaaacatatacacaaatagata----tctgttttttctcctcgatcctatctcgaactcta----attttgatagattttgatagaatagatttctacctagaaaagaaatttatcgtcaactccgtttgttagaacagcttccattgagtctctgcacctatccctttttt-----ctcgtcgctttcttaactgaactttcccttgttttcgtaaagcaggatttggctcaggattgcccattgtgaattccagggtttctctgaatttgaaagttttcacttgttaagtttccataccaaggctcaatccaattaagtccgtagcg
>Lotus_dorycnium_ssp_pentaphyllum_x_gracile_Fr3
ctagctgcggtcgaggctccatctataaatgga--------------------------taatgctccgtct------atctataaat------------------------------------ggataaatttggggttttaaaggatatgagttcttgaaagtaaaagagcaatatcaacaaagttgatattgctcttttacttttttt----agtattcttctt-----------ttttatttta-----tacttcaatattctttagcattgtatatttcaacatgatcggttttatca----ttttt-attt----------------tatctaatttt------aggggatgagtaagaa-----taaaaaatgataaaataaaaa--------ggggtcaaaat------agaaggctgggttatttttacttagtat-----cggggcggatgtagccaagtggatcaaggcattagctgtggattctgatatccgccattttttctagta----ttagtatctagaaatcagaggtgctcttggctcgacatcgtttgttctattccactagaatccattgtttggggtatccctcggagaggatttgatgatgtaaatagtacatgatggagctcgagttgattcatttttcaggggcaagtatctaaggttagtggagattaataagttagaataacttcgtaagtaaacttttgatagagaaattgaaaggatccaattcgagcacggttcaaaagagtca---aaatttgtaggaattggtaaaacttttttgaccaaaagtgtatcctatggtaatcaaattcacttttt-attttt------atgattcttttagataaagaaaaaatggtatgttgctgccattttttgaaacgattaaagatcccgaagtaatgtctaaacccaatgattcaaggaaaagctaaatgattctggaacaagtaaataccattttcaaattgtctcaccaattctagtcgactgaaaaaaaaaaa-taggttc-----taaaaaagacgggcaagaaaaggggg-cagagaccgctcaataaaagaaa-tacct-aatttgttttcatttgagttagttgaaagttatccaatttaaggtatgaggttgcaagtacgaagagttattctttttttttt-----cattctgaaaacaaaaaa-----gaataaaataccgaaaccctag------t-ctaattgatttgataattttattgatctattttacat-----cataattttatacataaa--cataattttcaattttagcgagccgtacgaggagaaaacttcttatacgttt-ctagggggggg-tgtgttgttcatatatatctatcccagacacgaggattttcagtcctctgctctaccagctgagctatcccgaccattcttgacgaatcatcttca---------gtttataaaatgacttaagtctatgtcaactaaataaaaaaaa--ggactttggaaaaactca-------atagt-agt-------aatgattatgtattgttaatcatcatcat------tcatatagaaaaaaa---tta--------------------gtaattagtttagagaataaaaagg-tccttttggggatagagggacttgaaccctcacgatttttaaagtcgacggattttcctcttactcaaaatttcattagtgtcgtattgacatgtagaatgggactctatctttattctcgtttgattagttcttttcaaa--------------agatctatcagaactacgatggagtgagtgatttgatcaatgaatattctattttttc-ttcaactttgaatttgattttcttaacatcgatcatttgagatgcaaatattcacaaatcgaataaatatt-agagtcttcgttaatcaattgaaat------actatttt------catacatatat------------------------gtattgaaacatatacacaaatagata----tctgttttttctcctccatcctttctcgaactcta----attttgatagattttgatagaatagatttctacctagaaaagaaatttatcgtcaactccgtttgttagaacagcttccattgagtctctgcacctatccctttttt-----ctcgtcgctttcttaactgaactttcccttgttttcgtaaagcaggatttggctcaggattgcccattgtgaattccagggtttctctgaatttgaaagttttcacttgttaagtttccataccaaggctcaatccaattaagtccgtagcg
>Lotus_dorycnium_ssp_pentaphyllum_x_gracile_PENT07
ctagctgcggtcgaggctccatctataaatggataatgctccgtctatctataaatggataatgctccgtct------atctataaat------------------------------------ggataaatttggggttttaaaggatacgagttcttgaaagtaaaagagcaatatcaactttgttgatattgctcttttacttttttt----agtattcttctt-----------atttatttta-----tacttcaatattctttagcattgtatatttcaacatgatcggttttatca----ttttt-attt----------------tatctaatttt------aggggatgagtaagaa-----taaaaaatgataaaataaaaa--------ggggtcaaaat------agaaggctgggtgattttgacttagtat-----cggggcggatgtagccaagtggatcaaggcattagctgtggattctgatatccgccattttttctagta----ttagtatatagaaattagaggtgctcttggctcgacatcgtttgttctattccactagaatccattgtttggggtatccctcggagaggatttgatgatgtaaatagtacatgatggagctcgagttgattcatttttcaggggcaagtatctaaggttagtggagattaataagttagaataacttcgtaagtaaacttttgatagagaaattgaaaggatccaattcgagcacggttcaaaagagtca---aaatttgtaggaattggtaaaacttttttgaccaaaagtgtatcctatggtaatcaaattcacttttt-attttt------atgattcttttagataaagaaaaaatggtatgttgctgccattttttgaaacaattaaagatcccgaagtaatgtctaaacccaatgattcaaggaaaagctaaatgattctggaacaagtaaataccattttcaaattgtctcaccaattctagtcgactgaaaaaaaaa---taggttc-----taaaaaagacgggcaagaaaaggggg-cagagaccgctcaataaaagaaa-tacct-aatttgttttcatttgagttagttgaaagttatccaatttgaggtatgaggttgcaagtacgaagagttattctttttttttt-----cattctgaaaaaaaaaa------gaataaaataccgaaaccctag------t-ctaattgatttgagaattttattgatctattttacat-----cataattttatacataaa--cataattttcaattttagcgagccgtacgaggagaaaacttcttatacgttt-ctagggggggg-tgtgttgttcatatatatctatcccagacacgaggattttcagtcctctgctctaccagctgagctatcccgaccattcttgacgaatcatcttca---------gtttataaaatgacttaagtctatgtcaactaaataaaaaaaa--ggactttggaaaaactca-------atagt-agt-------aatgattatgtattgttaatcatcatcat------tcatatagaaaaaaa---tta--------------------gtaattagtttagagaataaaaagg-tccttttggggatagagggacttgaaccctcacgatttttaaagtcgacggattttcctcttactcaaaatttcattagtgtcgtattgacatgtagaatgggactctatctttattctcgtttgattagttcttttcaaa--------------agttctatcagaactacgatggagtgagtgatttgatcaatgaatattctattttttc-ttcaactttgaatttgattttcttaacatcgatcatttgagatgcaaatattcacaaatcgaataaatatt-agagtcttcgttaatcaattgaaat------actatttt------catacatatat------------------------gtattgaaacatatacacaaatagata----tctgttttttctcctcgatcctatctcgaactcta----attttgatagattttgatagaatagatttctacctagaaaagaaatttatcgtcaactccgtttgttagaacagcttccattgagtctctgcacctatccctttttt-----ctcgtcgctttcttaactgaactttcccttgttttcgtaaagcaggatttggctcaggattgcccattgtgaattccagggtttctctgaatttgaaagttttcacttgttaagtttccataccaaggctcaatccaattaagtccgtagcg
>Lotus_dorycnium_ssp_pentaphyllum_x_gracile_PENT08
ctagctgcggtcgaggctccatctataaatgga--------------------------taatgctccgtct------atctataaat------------------------------------ggataaatttcgggttttaaaggatacgagttcttgaaagtaaaagagcaatatcaactttgttgatattgctcttttacttttttt----agtattcttctt-----------atttatttta-----tacttcaatattctttagcataktatatttcaacatgatcggttttatca----ttttt-attt----------------tatctaatttt------aggggatgagtaagaa-----taaaaaatgataaaaaaaaaa--------ggggtcaaaat------agaaggctgggtgattttgacttagtat-----cggggcggatgtagccaagtggtacaaggcattagctgtggattctgatatccgccattttttctagta----ttagtatatagaaattagaggtgctcttggctcgacatcgtttgttctattccactagaatccattgtttggggtatccctcggagaggatttgatgatgtaaatagtacatgatggagctcgagttgattcatttttcaggggcaagtatctaaggttagtggagattaataagttagaataacttcgtaagtaaacttttgatagagaaattgaaaggatccaattcgagcacggttcaaaagagtca---aaatttgtaggaattggtaaaacttttttgaccaaaagtgtatcctatggtaatcaaattcacttttt-attttt------atgattcttttagataaagaaaaaatggtatgttgctgccattttttgaaacgattaaagatcccgaagtaatgtctaaacccaatgattcaaggaaaagcnnnnnnnnnnnnnnnnnnnnnnnnnnnnnnnnnnnnnnnnnnnnnnnnnnnnnnnnnnnnnnnnnnnnnnnnnnnnnnnnnnnnnnnnnnnnnnnnnnnnnnnnnnnnnnn-nnnnnnnnnnnnnnnnnnnnnnnnnnnnnnnnnnnnnnnnnnnnnnnnnnnnnnnnnnnnnnnnnnnnnnnnnnnnnnnnnttgcaagtacgaagagttattcttttttttt------cattctgaaaaaaaaaaaaa---gaataaaataccgaaaccctag------t-ctaattgatttgataattttattgatctattttacat-----cataattttatacataaa--cataattttcaattttagcgagccgtacgaggagaaaacttcttatacgttt-ctagggggggg-tgtgttgttcatatatatctatcccagacacgaggattttcagtcctctgctctaccagctgagctatcccgaccattcttgacgaatcatcttca---------gtttataaaatgacttaagtctatgtcaactaaataaaaaaaa--ggactttggaaaaactca-------atagt-agt-------aatgattatgtattgttaatcatcatcat------tcatatagaaaaaaa---tta--------------------gtaattagtttagagaataaaaagg-tccttttggggatagagggacttgaaccctcacgatttttaaagtcgacggattttcctcttactcaaaatttcattagtgtcgtattgacatgtagaatgggactctatctttattctcgtttgattagttcttttcaaa--------------agatctatcagaactacgatggagtgagtgatttgatcaatgaatattctattttttc-ttcaactttgaatttgattttcttaacatcgatcatttgagatgcaaatattcacaaatcgaataaatatt-agagtcttcgttaatcaattgaaat------actatttt------catacatat--------------------------gtattgaaacatatacacaaatagata----tctgttttttctcctcgatcctatctcgaactcta----attttgatagattttgatagaatagatttctacctagaaaagaaatttatcgtcaactccgtttgttagaacagcttccattgagtctctgcacctatccctttttt-----ctcgtcgctttcttaactgaactttcccttgttttcgtaaagcaggatttggctcaggattgcccattgtgaattccagggtttctctgaatttgaaagttttcacttgttaagtttccataccaaggctcaatccaattaagtccgtagcg
>Lotus_edulis_623
ctagctgcggtcgaggctccatctataaatgga--------------------------taatgctccatct------atctataaat------------------------------------ggataaatttggggttttaaaggatacgagttcttgaaagtaaaagagcaatatcaactttgttgatattgctcttttactttttt-----agtattcttctt-----------atttatttta-----tacttcaatattctttagcattgtttatttcaacatgatcagttttatca----ttttt-atttt------------ttttatcttatttt------agaggatgagtaagaacttagtagaaaatgataaaataaaagaa------ggggtcaaaat------agaaggctgggttattttgacttagtat-----cggggcggatgtagccaagtggatcaaggcattagctgtggattctgacatccgccattttttctagta----ttagtatatagaaatcagaggtgctcttggctcgacatcgtttgttctattccactagaatccattgtttgggggatccctcggagagggtttgatgatgtaaatagtacatgatggagctcgagttgattcatttttcaggggcaagtatctaaggttagtggatattaataagttagaataacttcgtaagtaaacttttgatagagaaattgaaaggatccaattcgagcatggttcaaaagagtca---aaattggtgggaattggtaaaacttttttgaccaaaagtgtatcctatgggaataaaattcacctttt-atttgt------atgattcttttagataaagaaaaaatggtatgttgctgccattttttgaaacgattaaagatcccgaagtaatgtctaaacccaatgattcaaggaaaagctaaatgattctggaacaagtaaataccattttcaaattgtctcaccaattctagtcgactgaagaaaaaaa--taggttc-----taaaaaagatgggcaagaaaaggggg-cagagaccgctcaataaatgaaa-taccc-aatttgttttcatttgagttagttgaaagttatccaatttgaggtatgaggttgcaagtacgaagagttattcttttt----------ctttctgaaaaaaaaaa------gaataaaataccgaaacccta-------t-ctaattgatttgataattttatggatctattttacat-----cataattttatacataaa--cataattttcaattttagcgagccgtacgaggataaaacttcttatacgttt-ctagggggggg-tgtgttgttcatctatatctatcccagacacgaggattttcagtcctctgctctaccagctgagctatcccgaccattcttgacgaatcatcttcatcatcttcagtttataaaattacttaagtctatgtcaactaaataaaaaaa---ggactttggaaaaactca-------atagt-agt-------aatgattatgtattgttaat------cat------tcatatagaaaaaaa---tgg--------------------gtaattagtttagagaataaaaagg-tccttttggggatagagggacttgaaccctcacgatttttaaagtcgacggattttcctcttactcaaaatttcattagtgtcgtattgacatgtagaatgggactctatctttattctcgtttgattagttcttttcaaa--------------agatctatcagaactacgatggagtgggtgatttgatcaatgaatattctattttttc-ttcaactttgaatttgattttcttaacatcgatcatttgagatgcaaatattcacaaatcgaataaatatt-agagtcttcgttaatcaattgaaat------actatttt------catacatatat------------------------gtattgaaacatatacacaaatagata----tctcttttttctcctcgatcctttctcgaactcta----attttgatagattttgatagaatagatttctacctagaaaagaaatgtatcgtcaactccgtttgttagaacagcttccattgagtctctgcacctatccttttttt-----ctcgtcgctttcttaactgaactttcccttgttttcgtaaagcaggatttggctcaggattgcccattgtgaattccagggtttctctgaatttgaaagttttcacttgttaagtttccataccaaggctcaatccaattaagtccgtagcg
>Lotus_eriophthalmus_ERIO
ctagctgcggtcgaggctccatctataaatgga--------------------------taatgccccatct------atctataaat------------------------------------ggataaatttttggttttaaaggatacgagttcttgaaagtaaaagagcaatatcaacaaagttgatattgctcttttacttttttt----agtattcttctt-----------atttatttta-----tacttcaatattctttagcattgtttatttcaacatgatcagttttatca----ttttg-atttt-------------tttatctaatttt------agaggatgagtaagaacttagtagaaaataataaaataaaaa-------gggggtcaaaat------ag----ctggatgattttgacttagtat-----cggggcggatgtagccaagtggatcaaggcattagctgtggattctgacatccgccattttttctagta----ttagtatatagaaatcagagatgctcttggctcgacatcgtttgttctattccactagaatccattgtttgggggatccctcggagaggatttgatgatgtaaatagtacatgatggagctcgagttgattcatttttcaggggcaagtatctaaggttagtggatattaataagttagaataacttcgtaagtaaacttttgatagagaaattgaaaggatccaattcgagcacggttcaaaagagtca---aaatttgtgggaattggtcaaacttttttgaccaaaagtgtatcctatgggaataaaattcacctttt-atttgt------atgattcttttagataaagaaaaaatggtatgttgctgccattttt-gaaacgattaaagatcccgaagtaatgtctaaacccaatgattcaaggaaaagctaaatgattctggaacaagtaaataccattttcaaattgtctcaccaattttagtcgactgaagaaaaaaa--taggttc-----taaaaaagacgggcaagaaaaggggggcagagaccgctcaataaatgaaa-taccc-aatttgttttcatttgagttagttgaaagttatccaatttgaggtatgaggttgcaagtacgaagagttattcttttt----------ctttctgaaaaaaaaaaa-----gaataaaataccgaaacccta-------t-ctaattgatttgataattttatggatctattttacat-----cataattttatacataaa--cataattttcaattttagcgagccgtacgaggataaaacttcttatacgttt-ctagggggggg-tg--ttgttcatctatatctatcccagacacgaggattttcagtcctctgctctaccagctgagctatcccgaccattcttgacgaatcatcttca---------gtttcgaaaattacttaagtctatgtcaactaaatcaaaaaa---ggactttggaaaaactca-------atagt-agt-------aatgattatgtattgttaat------cat------tcatatagaaaaaaaa--tta--------------------gtaattagtttagagaataaaaagg-tccttttggggatagagggacttgaaccctcacgattttaaaagtcgacggattttcctcttactcaaaatttcattagtgtcgtattgacatgtagaatgggactctatctttattctcgtttgattagttcttttcaaa--------------agatctatcagaactacgatggagtgagtgatttgatcaattaatattctattttttc-ttcaactttgaatttgattttcttaacatcgatcatttgagatgcaaatattcacaaatcgaataaatatt-agagtcttcattaatcaattgaaat------actatttt------catacatatat------------------------gtattgaaacatatacacaaatatatatatatatcttttttctcctcgatcctttctcgaactcta----attttgatagattttgatagaatagatttctacctagaaaagaaatgtatcgtcaactccgtttgttagaacagcttccattgagtctctgcacctatcctttttttttt--ctcgtcgctttcttaactgaactttcccttgttttcgtaaagcaggatttggctcaggattgcccattgtgaattccagggtttctctgaatttgaaagttttcacttgttaagtttccataccaaggctcaatccaattaagtccgtagcg
>Lotus_eriosolen_414
ctagctgcggtcgaggctccatctataaatgga--------------------------taatgccccatct------atctataaat------------------------------------ggataaatttttggttttaaaggatacgagttcttgaaagtaaaagagcaatatcaactttgttgatattgctcttttacttttttt----agtattcttctt-----------atttatttta-----tacttcaatattctttagcattgtttatttcaacatgatcagttttatca----ttttg-atttt----------tattttatctaatttt------agaggatgagtaagaacttagtagaaaatgataaaataaaaaaa------ggggtcaaaat------agaaggctgggtgattttgacttagtat-----cggggcggatgtagccaagtggatcaaggcattagctgtggattctgacatccgccattttttctagta----ttagtatatagaaatcagaggtgctcttggctcgacatcgtttgttctattccactagaatccattgtttgggggatccctcggagaggttttgatgatgtaaatagtacatgatggagctcgagttgattcatttttcaggggcaagtatctaaggttagtggatattaataagttagaataacttcgtaagtaaacttttgatagagaaatggaaaggatccaattcgagcacggttcaaaagagtca---aaattagtgggaattggtaaaacttttttggccaaaagtgtatcctatgggaataaaattcacctttt-atttgt------atgattcttttagataaagaaaaaatggtatgttgctgccattttttgaaacgattaaagatcccgaagtaatgtctaaacccaatgattcaaggaaaagctaaatgattctggaacaagtaaataccattttcaaattgtctcaccaattctagtcgactgaagaaaaaga--taggttc-----taaaaaagacgggcaagaaaaggggg-cagagaccgctcaataaaataaa-taccc-aatttgttttcatttgagttagttgaaagttatccaatttgaggtatgaggttgcaagtacgaagagttattcttttt----------ctttctgaaaaaaaaaaa-----gaataaaataccaaaacccta-------t-ctaattgatttgataattttatggatctattttacat-----cataattttatacataaa--cataattttcaattttagcgagccgtacgaggataaaacttcttatacgttt-ctagggggggg-tgtgttgttcatctatatctatcccagacacgaggattttcagtcctctgctctaccagctgagctatcccgaccattcttgacgaatcatcttca---------gtttataaaattacttaagtctatgtcaactaaataaaaaaa---ggactttggaaaaactca-------atagt-agt-------aatgattatgtattgttaat------cat------tcatatagaaaaaaa---tga--------------------gtaattagtttagagaataaaaagg-tccttttggggatagagggacttgaaccctcacgattttaaaagtcgacggattttcctcttactcaaaatttcattagtgtcgtattgacatgtagaatgggactctatctttattctcgtttgattacttcttttcaaa--------------agatctatcagaactacgatggagtgagtgatttgatcaatgaatattctattttttc-ttcaaccttgaatttgcttttcttaacatcgatcatttgagatgcaaatattcacaaatcgaataaatatt-agagtcttcgttaatcaattgaaat------actatttt------catacatatat------------------------gtattgaaacatatacacaaatatata----tatcttttttttcctcaatcctttctcgaactcta----attttgatagattttgatagaatagatttctacctagaaaagaaatgtatcgtcaactccgtttgttagaacagcttccgttgagtctctgcacctatccttttttttt---ctcgtcgctttcttaactgaactttcccttgttttcgtaaagcaggatttggctcaggattgcccattgtgaattccagggtttctctgaatttgaaagttttcacttgttaagtttccataccaaggctcaatccaattaagtccgtagcg
>Lotus_fulgurans_937
ctagctgcggtcgaggctccatctataaatgga--------------------------taatgctccgtct------atctataaat------------------------------------ggataaatttggggttttaaaggatacgagttcttgaaagtaaaagagcaatatcaactttgttgatattgctcttttacttttttt----agtattcttctt-----------atttatttta-----tacttcaatattctttagcattgtatatttcaacatgatcggttttatca----ttttt-attt----------------tatctaatttt------aggggatgagtaagaa-----taaaaaatgataaaataaaaa--------ggggtcaaaat------agaaggctgggtgattttgacttagtat-----cggggcggatgtagccaagtggatcaaggcattagctgtggattctgatatccgccattttttctagta----ttagtatatagaaattagaggtgctcttggctcgacatcgtttgttctattccactagaatccattgtttggggtatccctcggagaggatttgatgatgtaaatagtacatgatggagctcgagttgattcatttttcaggggcaagtatctaaggttagtggagattaataagttagaataacttcgtaagtaaacttttgatagagaaattgaaaggatccaattcgagcacggttcaaaagagtca---aaatttgtaggaattggtaaaacttttttgaccaaaagtgtatcctatggtaatcaaattcacttttt-attttt------atgattcttttagataaagaaaaaatggtatgttgctgccattttttgaaacgattaaagatcccgaagtaatgtctaaacccaatgattcaaggaaaagctaaatgattctggaacaagtaaataccattttcaaattgtctcaccaattctagtcgactgaaaaaaaaaaa-taggttc-----taaaaaagacgggcaagaaaaggggg-cagagaccgctcaataaaagaaa-tacct-aatttgttttcatttgagttagttgaaagttatccaatttgaggtatgaggttgcaagtacgaagagttattctttttttttt-----cattctgaaaaaaaaaaa-----gaataaaataccgaaaccctag------t-ctaattgatttgataattttattgatctattttacat-----cataattttatacataaa--cataattttcaattttagcgagccgtacgaggagaaaacttcttatacgttt-ctagggggggg-tgtgttgttcatatatatctatcccagacacgaggattttcagtcctctgctctaccagctgagctatcccgactattcttgacgaatcatcttca---------gtttataaaatgacttaagtctatgtcaactaaataaaaaaaa--ggactttggaaaaactca-------atagt-agt-------aatgattatgtattgttaatcatcatcat------tcatatagaaaaaaa---ttagtaattagtttagagaattagtaattagtttagagaataaaaagg-tccttttggggatagagggacttgaaccctcacgatttttaaagtcgacggattttcctcttactcaaaatttcattagtgtcgtattgacatgtagaatgggactctatctttattctcgtttgattagttcttttcaaa--------------agatctatcagaactacgatggagtgagtgatttgatcaatgaatattctattttttc-ttcaactttgaatttgattttcttaacatcgatcatttgagatgcaaatattcacaaatcgaataaatatt-agagtcttcgttaatcaattgaaat------actatttt------catacatatat------------------------gtattgaaacatatacacaaatagata----tcggttttttctcctcgatcctatctcgaactcta----attttgatagattttgatagaatagatttctac---------------------aactccgtttgttagaacagcttccattgagtctctgcacctatccctttttt-----ctcgtcgctttcttaactgaactttcccttgttttcgtaaagcaggatttggctcaggattgcccattgtgaattccagggtttctctgaatttgaaagttttcacttgttaagtttccataccaaggctcaatccaattaagtccgtagcg
>Lotus_fulgurans_FULG1
ctagctgcggtcgaggctccatctataaatgga--------------------------taatgctccgtct------atctataaat------------------------------------ggataaatttggggttttaaaggatacgagttcttgaaagtaaaagagcaatatcaacaaagttgatattgctcttttacttttttt----agtattcttctt-----------atttatttta-----tacttcaatattctttagcattgtatatttcaacatgatcggttttatca----ttttt-attt----------------tatctaatttt------aggggatgagtaagaa-----taaaaaatgataaaataaaaa--------ggggtcaaaat------agaaggctgggtgattttgacttagtat-----cggggcggatgtagccaagtggatcaaggcattagctgtggattctgatatccgccattttttctagta----ttagtatatagaaattagaggtgctcttggctcgacatcgtttgttctattccactagaatccattgtttggggtatccctcggagaggatttgatgatgtaaatagtacatgatggagctcgagttgattcatttttcaggggcaagtatctaaggttagtggagattaataagttagaataacttcgtaagtaaacttttgatagagaaattgaaaggatccaattcgagcacggttcaaaagagtca---aaatttgtaggaattggtaaaacttttttgaccaaaagtgtatcctatggtaatcaaattcacttttt-attttt------atgattcttttagataaagaaaaaatggtatgttgctgccattttttgaaacgattaaagatcccgaagtaatgtctaaacccaatgattcaaggaaaagctaaatgattctggaacaagtaaataccattttcaaattgtctcaccaattctagtcgactgaaaaaaaaaaaataggttc-----taaaaaagacgggcaagaaaaggggg-cagagaccgctcaataaaagaaa-tacct-aatttgttttcatttgagttagttgaaagttatccaatttgaggtatgaggttgcaagtacgaagagttattctttttttttt-----cattctgaaaaaaaaaaa-----gaataaaataccgaaaccctag------t-ctaattgatttgataattttattgatctattttacat-----cataattttatacataaa--cataattttcaattttagcgagccgtacgaggagaaaacttcttatacgttt-ctagggggggg-tgtgttgttcatatatatctatcccagacacgaggattttcagtcctctgctctaccagctgagctatcccgactattcttgacgaatcatcttca---------gtttataaaatgacttaagtctatgtcaactaaataaaaaaaa--ggactttggaaaaactca-------atagt-agt-------aatgattatgtattgttaatcatcatcat------tcatatagaaaaaaa---ttagtaattagtttagagaattagtaattagtttagagaataaaaagg-tccttttggggatagagggacttgaaccctcacgatttttaaagtcgacggattttcctcttactcaaaatttcattagtgtcgtattgacatgtagaatgggactctatctttattctcgtttgattagttcttttcaaa--------------agatctatcagaactacgatggagtgagtgatttgatcaatgaatattctattttttc-ttcaactttgaatttgattttcttaacatcgatcatttgagatgcaaatattcacaaatcgaataaatatt-agagtcttcgttaatcaattgaaat------actatttt------catacatatat------------------------gtattgaaacatatacacaaatagata----tcggttttttctcctcgatcctatctcgaactcta----attttgatagattttgatagaatagatttctac---------------------aactccgtttgttagaacagcttccattgagtctctgcacctatccctttttt-----ctcgtcgctttcttaactgaactttcccttgttttcgtaaagcaggatttggctcaggattgcccattgtgaattccagggtttctctgaatttgaaagttttcacttgttaagtttccataccaaggctcaatccaattaagtccgtagcg
>Lotus_germanicus_13
ctagctgcggtcgaggctccatctataaatgga--------------------------taatgctccgtct------atctataaat------------------------------------ggataaatttggggttttaaaggatatgagttcttgaaagtaaaagagcaatatcaacaaagttgatattgctcttttacttttttt----agtattcttctt-----------ttttatttta-----tacttcaatattctttagcattgtatatttcaacatgatcggttttatca----ttttt-attt----------------tatctaatttt------aggggatgagtaagaa-----taaaaaatgataaaataaaaa--------ggggtcaaaat------agaaggctgggtgattttgacttagtat-----cggggcggatgtagccaagtggatcaaggcattagctgtggattctgatatccgccattttttctagta----ttagtatatagaaatcagaggtgctcttggctcgacatcgtttgttctattccactagaatccattgtttggggtatccctcggagaggatttgatgatgtaaatagtacatgatggagctcgagttgattcatttttcaggggcaagtatctaaggttagtggagattaataagttagaataacttcgtaagtaaacttttgatagagaaattgaaaggatccaattcgagcacggttcaaaagagtct---aaatttgtaggaattggtaaaacttttttgaccaaaagtgtatcctatggtaatcaaattcacttttt-attttt------atgattcttttagataaagaaaaaatggtatgttgctgccattttttgaaacgattaaagatcccgaagtaatgtctaaacccaatgattcacggaaaagctaaatgattctggaacaagtaaataccattttcaaattgtctcaccaattctagtcgactgaaaaaaaaaaa-taggttc-----taaaaaagatgggcaagaaaaggggg-cagagaccgctcaataaaagaaa-tacct-aatttgttttcatttgagttagttgaaagttatccaatttgaggtatgaggttgcaagtacgaagagttattctttttttttt-----cattctgaaaacaaaaaa-----gaataaaataccgaaaccctag------t-ctaattgatttgataattttattgatctattttacat-----cataattttatacataaa--cataattttcaattttagcgagccgtacgaggagaaaacttcttatacgttt-ctagggggggg-tgtgttgttcatatatatctatcccagacacgaggattttcagtcctctgctctaccagctgagctatcccgaccattcttgacgaatcatcttca---------gtttataaaatgacttacgtctatgtcaactaaataaaaaaaa--ggactttggaaaaactca-------atagt-agt-------aatgattatgtattgttaatcatcatcat------tcatatagaaaaaaa---tta--------------------gtaattagtttagagaataaaaagg-tccttttggggatagagggacttgaaccctcacgatttttaaagtcgacggattttcctcttactcaaaatttcattagtgtcgtattgacatgtagaatgggactctatctttattctcgtttgattagttcttttcaaa--------------agatctatcagaactacgatggagtgagtgatttgatcaatgaatattctattttttc-ttcaactttgaatttgattttcttaacatcgatcatttgagatgcaaatattcacaaatcgaataaatatt-agagtcttcgttaatcaattgaaat------actatttt------catacatatat------------------------gtattgaaacatatacacaaatagata----tctgttttttctcctccatcctttctc------ta----attttgatagattttgatagaatagatttctacctagaaaagaaatttatcgtcaactccgtttgttagaacagcttccattgagtctctgcacctatccctttttt-----ctcgtcgctttcttaactgaactttcccttgttttcgtaaagcaggatttggctcaggattgcccatcgtgaattccagggtttctctgaatttgaaagttttcacttgttaagtttccataccaaggctcaatccaattaagtccgtagcg
>Lotus_germanicus_131
ctagctgcggtcgaggctccatctataaatgga--------------------------taatgctccgtct------atctataaat------------------------------------ggataaatttggggttttaaaggatatgagttcttgaaagtaaaagagcaatatcaactttgttgatattgctcttttacttttttt----agtattcttctt-----------ttttatttta-----tacttcaatattctttagcattgtatatttcaacatgatcggttttatca----ttttt-attt----------------tatctaatttt------aggggatgagtaagaa-----taaaaaatgataaaataaaaa--------ggggtcaaaat------agaaggctgggtgattttgacttagtat-----cggggcggatgtagccaagtggatcaaggcattagctgtggattctgatatccgccattttttctagta----taagtatatagaaatcagaggtgctcttggctcgacatcgtttgttctattccactagaatccattgtttggggtatccctcggagaggatttgatgatgtaaatagtacatgatggagctcgagttgattcatttttcaggggcaagtatctaaggttagtggagattaataagttagaataacttcgtaagtaaacttttgatagagaaattgaaaggatccaattcgagcacggttcaaaagagtct---aaatttgtaggaattggtaaaacttttttgaccaaaagtgtatcctatggtaatcaaattcacttttt-cttttt------atgattcttttagataaagaaaaaatggtatgttgctgccattttttgaaacgattaaagatcccgaagtaatgtctaaacccaatgattcaaggaaaagctaaatgattctggaacaagtaaataccattttcaaattgtctcaccaattctagtcgactgaaaaaaaaaaa-taggttc-----taaaaaagacgggcaagaaaaggggg-cagagaccgctcaataaaagaaa-tacct-aatttgttttcatttgagttagttgaaagttatccaatttgaggtatgaggttgcaagtacgaagagttattccttttttttt-----cattctgaaaacaaaaaa-----gaataaaataccgaaaccctag------t-ctaattgatttgataattttattgatctattttacat-----tataattttatacataaa--cataattttcaattttagcgagccgtacgaggagaaaacttcttatacgttt-ctagggggggg-tgtgttgttcatatatatctatcccagacacgaggattttcagtcctctgctctaccagctgagctatcccgaccattcttgacgaatcatcttca---------gtttataaaatgacttacgtctatgtcaactaaataaaaaaa---ggactttggaaaaactca-------atagt-agt-------aatgattatgtattgttaatcatcatcat------tcatatagaaaaaaa---tta--------------------gtaattagtttagagaataaaaagg-tccttttggggatagagggacttgaaccctcacgatttttaaagtcgacggattttcctcttactcaaaatttcattagtgtcgtattgacatgtagaatgggactctatctttattctcgtttgattagttcttttcaaa--------------agatctatcagaactacgatggagtgagtgatttgatcaatgaatattctattttttc-ttcaactttgaatttgattttcttaacatcgatcatttgagatgcaaatattcacaaatcgaataaatatt-agagtcttcgttaatcaattgaaat------actatttt------catacatatat------------------------gtattgaaacatatacacaaatagata----tctgttttttctcctccatcctttctc------ta----attttgatagattttgatagaatagatttctacctagaaaagaaatttatcgtcaactccgtttgttagaacagcttccattgagtctctgcacctatccctttttt-----ctcgtcgctttcttaactgaactttcccttgttttcgtaaagcaggatttggctcaggattgcccattgtgaattccagggtttctctgaatttgaaagttttcacttgttaagtttccataccaaggctcaatccaattaagtccgtagcg
>Lotus_germanicus_13472
ctagctgcggtcgaggctccatctataaatgga--------------------------taatgctccgtct------atctataaat------------------------------------ggataaatttggggttttaaaggatatgagttcttgaaagtaaaagagcaatatcaactttgttgatattgctcttttacttttttt----agtattcttctt-----------ttttatttta-----tacttcaatattctttagcattgtatatttcaacatgataggttttatca----ttttt-attt----------------tatctaatttt------aggggatgagtaagaa-----taaaaaatgataaaataaaaa--------ggggtcaaaat------agaaggctgggtgattttgacttagtat-----cggggcggatgtagccaagtggatcaaggcattagctgtggattctgatatccgccattttttctagta----ttagtatatagaaatcagaggtgctcttggctcgacatcgtttgttctattccactagaatccattgtttggggtatccctcggagaggatttgatgatgtaaatagtacatgatggagctcgagttgattcatttttcaggggcaagtatctaaggttagtggagattaataagttagaataacttcgtaagtaaacttttgatagagaaattgannnnnnnnnnttcgagcacggttcaaaagagtca---aaatttgtaggaattggtaaaacttttttgaccaaaagtgtatcctatggtaatcaaattcacttttt-attttt------atgattcttttagataaagaaaaaatggtatgttgctgccattttttgaaacgattaaagatcccgaagtaatgtctaaacccaatgattcaaggaaaagctaaatgattctggaacaagtaaataccattttcaaattgtctcaccaattctagtcgactgaaaaaaaaaaa-taggttc-----taaaaaagacgggcaagaaaaggggg-cagagaccgctcaataaaagaaa-tacct-aatttgttttcatttgagttagttgaaagttatccaatttgaggtatgaggttgcaagtacgaagagttattctttttttttt-----cattctgaaaacaaaaaa-----gaataaaataccgaaaccctag------t-ctaattgatttgataattttattgatctattttacat-----cataattttatacataaa--cataattttcaattttagcgagccgtacgaggagaaaacttcttatacgttt-ctagggggggg-tgtgttgttcatatatatctatcccagacacgaggattttcagtcctctgctctaccagctgagctatcccgaccattcttgacgaatcatcttca---------gtttataaaatgacttaagtctatgtcaactaaataaaaaaaa--ggactttggaaaaactca-------atagt-agt-------aatgattatgtattgttaatcatcatcat------tcatatagaaaaaaaa--tta--------------------gtaattagtttagagaataaaaagg-tccttttggggatagagggacttgaaccctcacgatttttaaagtcgacggattttcctcttactcaaaatttcattagtgtcgtattgacatgtagaatgggactctatctttattctcgtttgattagttcttttcgaa--------------agatctatcagaactacgatggagtgagtgatttgatcaatgaatattctattttttc-ttcaactttgaatttgattttcttaacatcgatcatttgagatgcaaatattcacaaatcgaataaatatt-agagtcttcgttaatcaattgaaat------actatttt------catacatatat------------------------gtattgaaacatatacacaaatagata----tctgttttttctcctccatcctttctcgaactcta----attttgatagattttgatagaatagatttctacctagaaaagaaatttatcgtcaactccgtttgttagaacagcttccattgagtctctgcacctatccctttttt-----ctcgtcgctttcttaactgaactttcccttgttttcgtaaagcaggatttggctcaggattgcccattgtgaattccagggtttctctgaatttgaaagttttcacttgttaagtttccataccaaggctcaatccaattaagtccgtagcg
>Lotus_germanicus_34293
ctagctgcggtcgaggctccatctataaatgga--------------------------taatgctccgtct------atctataaat------------------------------------ggataaatttggggttttaaaggatatgagttcttgaaagtaaaagagcaatatcaactttgttgatattgctcttttacttttttt----agtattcttctt-----------ttttatttta-----tacttcaatattctttagcattgtatatttcaacatgatcggttttatca----ttttt-attt----------------tatctaatttt------aggggatgagtaagaa-----taaaaaatgataaaataaaaa--------ggggtcaaaat------agaaggctgggtgattttgacttagtat-----cggggcggatgtagccaagtggatcaaggcattagctgtggattctgatatccgccattttttctagta----ttagtatatagaaatcagaggtgctcttggctcgacatcgtttgttctattccactagaatccattgtttggggtatccctcggagaggatttgatgatgtaaatagtacatgatggagctcgagttgattcatttttcaggggcaagtatctaaggttagtggagattaataagttagaataacttcgtaagtaaacttttgatagagaaattgaaaggatccaattcgagcacggttcaaaagagtca---aaatttgtaggaattggtaaaacttttttgaccaaaagtgtatcctatggtaatcaaattcacttttt-attttt------atgattcttttagataaagaaaaaatggtatgttgctgccattttttgaaacgattaaagatcccgaagtaatgtctaaacccaatgattcaaggaaaagctaaatgattctggaacaagtaaataccattttcaaattgtctcaccaattctagtcgactgaaaaaaaaaaa-taggttc-----taaaaaagacgggcaagaaaaggggg-cagagaccgctcaataaaagaaa-tacct-aatttgttttcatttgagttagttgaaagttatccaatttgaggtatgaggttgcaagtacgaagagttattctttttttttt-----cattctgaaaacaaaaaa-----gaataaaataccgaaaccctag------t-ctaattgatttgataattttattgatctattttacat-----cataattttatacataaa--cataattttcaattttagcgagccgtacgaggagaaaacttcttatacgttt-ctagggggggg-tgtgttgttcatatatatctatcccagacacgaggattttcagtcctctgctctaccagctgagctatcccgaccattcttgacgaatcatcttca---------gtttataaaatgacttaagtctatgtcaactaaataaaaaaaa--ggactttggaaaaactca-------atagt-agt-------aatgattatgtattgttaatcatcatcat------tcatatagaaaaaaaa--tta--------------------gtaattagtttagagaataaaaagg-tccttttggggatagagggacttgaaccctcacgatttttaaagtcgacggattttcctcttactcaaaatttcattagtgtcgtattgacatgtagaatgggactctatctttattctcgtttgattagttcttttcgaa--------------agatctatcagaactacgatggagtgagtgatttgatcaatgaatattctattttttc-ttcaactttgaatttgattttcttaacatcgatcatttgagatgcaaatattcacaaatcgaataaatatt-agagtcttcgttaatcaattgaaat------actatttt------catacatatat------------------------gtattgaaacatatacacaaatagata----tctgttttttctcctccatcctttctcgaactcta----attttgatagattttgatagaatagatttctacctagaaaagaaatttatcgtcaactccgtttgttagaacagcttccattgagtctctgcacctatccctttttt-----ctcgtcgctttcttaactgaactttcccttgttttcgtaaagcaggatttggctcaggattgcccattgtgaattccagggtttctctgaatttgaaagttttcacttgttaagtttccataccaaggctcaatccaattaagtccgtagcg
>Lotus_germanicus_D1
ctagctgcggtcgaggctccatctataaatgga--------------------------taatgctccgtct------atctataaat------------------------------------ggataaatttggggttttaaaggatatgagttcttgaaagtaaaagagcaatatcaactttgttgatattgctcttttacttttttt----agtattcttctt-----------ttttatttta-----tacttcaatattctttagcattgtatatttcaacatgatcggttttatca----ttttt-attt----------------tatctaatttt------aggggatgagtaagaa-----taaaaaatgataaaataaaaa--------ggggtcaaaat------agaaggctgggtgattttgacttagtat-----cggggcggatgtagccaagtggatcaaggcattagctgtggattctgatatccgccattttttctagta----ttagtatatagaaatcagaggtgctcttggctcgacatcgtttgttctattccactagaatccattgtttggggtatccctcggagaggatttgatgatgtaaatagtacatgatggagctcgagttgattcatttttcaggggcaagtatctaaggttagtggagattaataagttagaataacttcgtaagtaaacttttgatagagaaattgaaaggatccaattcgagcacggttcaaaagagtca---aaatttgtaggaattggtaaaacttttttgaccaaaagtgtatcctatggtaatcaaattcacttttt-attttt------atgattcttttagataaagaaaaaatggtatgttgctgccattttttgaaacgattaaagatcccgaagtaatgtctaaacccaatgattcaaggaaaagctaaatgattctggaacaagtaaataccattttcaaattgtctcaccaattctagtcgactgaaaaaaaaaa--taggttc-----taaaaaagacgggcaagaaaaggggg-cagagaccgctcaataaaagaaa-tacct-aatttgttttcatttgagttagttgaaagttatccaatttgaggtatgaggttgcaagtacgaagagttattctttttttttt-----cattctgaaaacaaaaaa-----gaataaaataccgaaaccctag------t-ctaattgatttgataattttattgatctattttacat-----cataattttatacataaa--cataattttcaattttagcgagccgtacgaggagaaaacttcttatacgttt-ctagggggggg-tgtgttgttcatatatatctatcccagacacgaggattttcagtcctctgctctaccagctgagctatcccgaccattcttgacgaatcatcttca---------gtttataaaatgacttaagtctatgtcaactaaataaaaaaaa--ggactttggaaaaactca-------atagt-agt-------aatgattatgtattgttaatcatcatcat------tcatatagaaaaaaaa--tta--------------------gtaattagtttagagaataaaaagg-tccttttggggatagagggacttgaaccctcacgatttttaaagtcgacggattttcctcttactcaaaatttcattagtgtcgtattgacatgtagaatgggactctatctttattctcgtttgattagttcttttcgaa--------------agatctatcagaactacgatggagtgagtgatttgatcaatgaatattctattttttc-ttcaactttgaatttgattttcttaacatcgatcatttgagatgcaaatattcacaaatcgaataaatatt-agagtcttcgttaatcaattgaaat------actatttt------catacatatat------------------------gtattgaaacatatacacaaatagata----tctgttttttctcctccatcctttctcgaactcta----attttgatagattttgatagaatagatttctacctagaaaagaaatttatcgtcaactccgtttgttagaacagcttccattgagtctctgcacctatccctttttt-----ctcgtcgctttcttaactgaactttcccttgttttcgtaaagcaggatttggctcaggattgcccattgtgaattccagggtttctctgaatttgaaagttttcacttgttaagtttccataccaaggctcaatccaattaagtccgtagcg
>Lotus_germanicus_D4
ctagctgcggtcgaggctccatctataaatgga--------------------------taatgctccgtct------atctataaat------------------------------------ggataaatttggggttttaaaggatatgagttcttgaaagtaaaagagcaatatcaactttgttgatattgctcttttacttttttt----agtattcttctt-----------ttttatttta-----tacttcaatattctttagcattgtatatttcaacatgataggttttatca----ttttt-attt----------------tatctaatttt------aggggatgagtaagaa-----taaaaaatgataaaataaaaa--------ggggtcaaaat------agaaggctgggtgattttgacttagtat-----cggggcggatgtagccaagtggatcaaggcattagctgtggattctgatatccgccattttttctagta----ttagtatatagaaatcagaggtgctcttggctcgacatcgtttgttctattccactagaatccattgtttggggtatccctcggagaggatttgatgatgtaaatagtacatgatggagctcgagttgattcatttttcaggggcaagtatctaaggttagtggagattaataagttagaataacttcgtaagtaaacttttgatagagaaattgaaaggatccaattcgagcacggttcaaaagagtca---aaatttgtaggaattggtaaaacttttttgaccaaaagtgtatcctatggtaatcaaattcacttttt-attttt------atgattcttttagataaagaaaaaatggtatgttgctgccattttttgaaacgattaaagatcccgaagtaatgtctaaacccaatgattcaaggaaaagctaaatgattctggaacaagtaaataccattttcaaattgtctcaccaattctagtcgactgaaaaaaaaaaa-taggttc-----taaaaaagacgggcaagaaaaggggg-cagagaccgctcaataaaagaaa-tacct-aatttgttttcatttgagttagttgaaagttatccaatttgaggtatgaggttgcaagtacgaagagttattctttttttttt-----cattctgaaaacaaaaaa-----gaataaaataccgaaaccctag------t-ctaattgatttgataattttattgatctattttacat-----cataattttatacataaa--cataattttcaattttagcgagccgtacgaggagaaaacttcttatacgttt-ctagggggggg-tgtgttgttcatatatatctatcccagacacgaggattttcagtcctctgctctaccagctgagctatcccgaccattcttgacgaatcatcttca---------gtttataaaatgacttaagtctatgtcaactaaataaaaaaaa--ggactttggaaaaactca-------atagt-agt-------aatgattatgtattgttaatcatcatcat------tcatatagaaaaaaaa--tta--------------------gtaattagtttagagaataaaaagg-tccttttggggatagagggacttgaaccctcacgatttttaaagtcgacggattttcctcttactcaaaatttcattagtgtcgtattgacatgtagaatgggactctatctttattctcgtttgattagttcttttcgaa--------------agatctatcagaactacgatggagtgagtgatttgatcaatgaatattctattttttc-ttcaactttgaatttgattttcttaacatcgatcatttgagatgcaaatattcacaaatcgaataaatatt-agagtcttcgttaatcaattgaaat------actatttt------catacatatat------------------------gtattgaaacatatacacaaatagata----tctgttttttctcctccatcctttctcgaactcta----attttgatagattttgatagaatagatttctacctagaaaagaaatttatcgtcaactccgtttgttagaacagcttccattgagtctctgcacctatccctttttt-----ctcgtcgctttcttaactgaactttcccttgttttcgtaaagcaggatttggctcaggattgcccattgtgaattccagggtttctctgaatttgaaagttttcacttgttaagtttccataccaaggctcaatccaattaagtccgtagcg
>Lotus_germanicus_D5
ctagctgcggtcgaggctccacctataaatgga--------------------------taatgctccgtct------atctataaat------------------------------------ggataaatttggggttttaaaggatatgagttcttgaaagtaaaagagcaatatcaactttgttgatattgctcttttacttttttt----agtattcttctt-----------ttttatttta-----tacttcaatattctttagcattgtatatttcaacatgatcggttttatca----ttttt-attt----------------tatctaatttt------aggggatgagtaagaa-----taaaaaatgataaaataaaaa--------ggggtcaaaat------agaaggctgggtgattttgacttagtat-----cggggcggatgtagccaagtggatcaaggcattagctgtggattctgatatccgccattttttctagta----ttagtatatagaaatcagaggtgctcttggctcgacatcgtttgttctattccactagaatccattgtttggggtatccctcggagaggatttgatgatgtaaatagtacatgatggagctcgagttgattcatttttcaggggcaagtatctaaggttagtggagattaataagttagaataacttcgtaagtaaacttttgatagagaaattgaaaggatccaattcgagcacggttcaaaagagtca---aaatttgtaggaattggtaaaacttttttgaccaaaagtgtatcctatggtaatcaaattcacttttt-attttt------atgattcttttagataaagaaaaaatggtatgttgctgccattttttgaaacgattaaagatcccgaagtaatgtctaaacccaatgattcaaggaaaagctaaatgattctggaacaagtaaataccattttcaaattgtctcaccaattctagtcgactgaaaaaaaaaaa-taggttc-----taaaaaagacgggcaagaaaaggggg-cagagaccgctcaataaaagaaa-tacct-aatttgttttcatttgagttagttgaaagttatccaatttgaggtatgaggttgcaagtacgaagagttattctttttttttt-----cattctgaaaacaaaaaa-----gaataaaataccgaaaccctag------t-ctaattgatttgataattttattgatctattttacat-----cataattttatacataaa--cataattttcaattttagcgagccgtacgaggagaaaacttcttatacgttt-ctagggggggg-tgtgttgttcatatatatctatcccagacacgaggattttcagtcctctgctctaccagctgagctatcccgaccattcttgacgaatcatcttca---------gtttataaaatgacttaagtctatgtcaactaaataaaaaaaa--ggactttggaaaaactca-------atagt-agt-------aatgattatgtattgttaatcatcatcat------tcatatagaaaaaaaa--tta--------------------gtaattagtttagagaataaaaagg-tccttttggggatagagggacttgaaccctcacgatttttaaagtcgacggattttcctcttactcaaaatttcattagtgtcgtattgacatgtagaatgggactctatctttattctcgtttgattagttcttttcgaa--------------agatctatcagaactacgatggagtgagtgatttgatcaatgaatattctattttttc-ttcaactttgaatttgattttcttaacatcgatcatttgagatgcaaatattcacaaatcgaataaatatt-agagtcttcgttaatcaattgaaat------actatttt------catacatatat------------------------gtattgaaacatatacacaaatagata----tctgttttttctcctccatcctttctcgaactcta----attttgatagattttgatagaatagatttctacctagaaaagaaatttatcgtcaactccgtttgttagaacagcttccattgagtctctgcacctatccctttttt-----ctcgtcgctttcttaactgaactttcccttgttttcgtaaagcaggatttggctcaggattgcccattgtgaattccagggtttctctgaatttgaaagttttcacttgttaagtttccataccaaggctcaatccaattaagtccgtagcg
>Lotus_germanicus_GERM2
ctagctgcggtcgaggctccatctataaatgga--------------------------taatgctccgtct------atctataaat------------------------------------ggataaatttggggttttaaaggatatgagttcttgaaagtaaaagagcaatatcaacaaagttgatattgctcttttacttttttt----agtattcttctt-----------ttttatttta-----tacttcaatattctttagcattgtatatttcaacatgatcggttttatca----ttttt-attt----------------tatctaatttt------aggggatgagtaagaa-----taaaaaatgataaaataaaaa--------ggggtcaaaat------agaaggctgggtgattttgacttagtat-----cggggcggatgtagccaagtggatcaaggcattagctgtggattctgatatccgccattttttctagta----ttagtatatagaaatcagaggtgctcttggctcgacatcgtttgttctattccactagaatccattgtttggggtatccctcggagaggatttgatgatgtaaatagtacatgatggagctcgagttgattcatttttcaggggcaagtatctaaggttagtggagattaataagttagaataacttcgtaagtaaacttttgatagagaaattgaaaggatccaattcgagcacggttcaaaagagtct---aaatttgtaggaattggtaaaacttttttgaccaaaagtgtatcctatggtaatcaaattcacttttt-attttt------atgattcttttagataaagaaaaaatggtatgttgctgccattttttgaaacgattaaagatcccgaagtaatgtctaaacccaatgattcaaggaaaagctaaatgattctggaacaagtaaataccattttcaaattgtctcaccaattctagtcgactgaaaaaaaaaa--taggttc-----taaaaaagacgggcaagaaaaggggg-cagagaccgctcaataaaagaaa-tacct-aatttgttttcatttgagttagttgaaagttatccaatttgaggtatgaggttgcaagtacgaagagttattctttttttttt-----cattctgaaaacaaaaaa-----gaataaaataccgaaaccctag------t-ctaattgatttgataattttattgatctattttacat-----cataattttatacataaa--cataattttcaattttagcgagccgtacgaggagaaaacttcttatacgttt-ctagggggggg-tgtgttgttcatatatatctatcccagacacgaggattttcagtcctctgctctaccagctgagctatcccgaccattcttgacgaatcatcttca---------gtttataaaatgacttacgtctatgtcaactaaataaaaaaaa--ggactttggaaaaactca-------atagt-agt-------aatgattatgtattgttaatcatcatcat------tcatatagaaaaaaa---tta--------------------gtaattagtttagagaataaaaagg-tccttttggggatagagggacttgaaccctcacgatttttaaagtcgacggattttcctcttactcaaaatttcattagtgtcgtattgacatgtagaatgggactctatctttattctcgtttgattagttcttttcaaa--------------agatctatcagaactacgatggagtgagtgatttgatcaatgaatattctattttttc-ttcaactttgaatttgattttcttaacatcgatcatttgagatgcaaatattcacaaatcgaataaatatt-agagtcttcgttaatcaattgaaat------actatttt------catacatatat------------------------gtattgaaacatatacacaaatagata----tctgttttttctcctccatcctttctc------ta----attttgatagattttgatagaatagatttctacctagaaaagaaatttatcgtcaactccgtttgttagaacagcttccattgagtctctgcacctatccctttttt-----ctcgtcgctttcttaactgaactttcccttgttttcgtaaagcaggatttggctcaggattgcccatcgtgaattccagggtttctctgaatttgaaagttttcacttgttaagtttccataccaaggctcaatccaattaagtccgtagcg
>Lotus_germanicus_GERM3
ctagctgcggtcgaggctccatctataaatgga--------------------------taatgctccgtct------atctataaat------------------------------------ggataaatttggggttttaaaggatatgagttcttgaaagtaaaagagcaatatcaacaaagttgatattgctcttttacttttttt----agtattcttctt-----------ttttatttta-----tacttcaatattctttagcattgtatatttcaacatgataggttttatca----ttttt-attt----------------tatctaatttt------aggggatgagtaagaa-----taaaaaatgataaaataaaaa--------ggggtcaaaat------agaaggctgggtgattttgacttagtat-----cggggcggatgtagccaagtggatcaaggcattagctgtggattctgatatccgccattttttctagta----ttagtatatagaaatcagaggtgctcttggctcgacatcgtttgttctattccactagaatccattgtttggggtatccctcggagaggatttgatgatgtaaatagtacatgatggagctcgagttgattcatttttcaggggcaagtatctaaggttagtggagattaataagttagaataacttcgtaagtaaacttttgatagagaaattgaaaggatccaattcgagcacggttcaaaagagtca---aaatttgtaggaattggtaaaacttttttgaccaaaagtgtatcctatggtaatcaaattcacttttt-attttt------atgattcttttagataaagaaaaaatggtatgttgctgccattttttgaaacgattaaagatcccgaagtaatgtctaaacccaatgattcaaggaaaagctaaatgattctggaacaagtaaataccattttcaaattgtctcaccaattctagtcgactgaaaaaaaaaaa-taggttc-----taaaaaagacgggcaagaaaaggggg-caaagaccgctcaataaaagaaa-tacct-aatttgttttcatttgagttagttgaaagttatccaatttgaggtatgaggttgcaagtacgaagagttattctttttttttt-----cattctgaaaacaaaaaa-----gaataaaataccgaaaccctag------t-ctaattgatttgataattttattgatctattttacat-----cataattttatacataaa--cataattttcaattttagcgagccgtacgaggagaaaacttcttatacgttt-ctagggggggg-tgtgttgttcatatatatctatcccagacacgaggattttcagtcctctgctctaccagctgagctatcccgaccattcttgacgaatcatcttca---------gtttataaaatgacttaagtctatgtcaactaaataaaaaaaa--ggactttggaaaaactca-------atagt-agt-------aatgattatgtattgttaatcatcatcat------tcatatagaaaaaaaa--tta--------------------gtaattagtttagagaataaaaagg-tccttttggggatagagggacttgaacccnnnnnnnnnnnnnngtcgacggattttcctcttactcaaaatttcattagtgtcgtattgacatgtagaatgggactctatctttattctcgtttgattagttcttttcgaa--------------agatctatcagaactacgatggagtgagtgatttgatcaatgaatattctattttttc-ttcaactttgaatttgattttcttaacatcgatcatttgagatgcaaatattcacaaatcgaataaatatt-agagtcttcgttaatcaattgaaat------actatttt------catacatatat------------------------gtattgaaacatatacacaaatagata----tctgttttttctcctccatcctttctcgaactcta----attttgatagattttgatagaatagatttctacctagaaaagaaatttatcgtcaactccgtttgttagaacagcttccattgagtctctgcacctatccctttttt-----ctcgtcgctttcttaactgaactttcccttgttttcgtaaagcaggatttggctcaggattgcccattgtgaattccagggtttctctgaatttgaaagttttcacttgttaagtt-ccataccaaggctcaatccaattnnnnnnnnnnnn
>Lotus_germanicus_Hv1
ctagctgcggtcgaggctccatctataaatgga--------------------------taatgctccgtct------atctataaat------------------------------------ggataaatttggggttttaaaggatatgagttcttgaaagtaaaagagcaatatcaactttgttgatattgctcttttacttttttt----agtattcttctt-----------ttttatttta-----tacttcaatattctttagcattgtatatttcaacatgatcggttttctca----ttttt-attt----------------tatctaatttt------aggggatgagtaagaa-----taaaaaatgagaaaataaaaa--------ggggtaaaaat------agaaggctgggtgattttgacttagtat-----cggggcggatgtagccaagtggatcaaggcattagctgtggattctgatatccgccattttttctagta----ttagtatatagaaatcagaggtgctcttggctcgacatcgtttgttctattccactagaatccattgtttggggtatccctcggagaggatttgatgatgtaaatagtacatgatggagctcgagttgattcatttttcaggggcaagtatctaaggttagtggagattaataagttagaataacttcgtaagtaaacttttgatagagaaattgaaaggatccaattcgagcacggttcaaaagagtca---aaatttgtaggaattggtaaaacttttttgaccaaaagtgtatcctatggtaatcaaattcacttttt-attttt------atgattcttttagataaagaaaaaatggtatgttgctgccattttttgaaacgattaaagatcccgaagtaatgtctaaacccaatgattcaaggaaaagctaaatgattctggaacaagtaaataccattttcaaattgtctcaccaattctagtcgactgaaaaaaaaaa--taggttc-----taaaaaagacgggcaagaaaaggggg-cagagaccgctcaataaaagaaa-tacct-aatttgttttcatttgagttagttgaaagttatccaatttgaggtatgaggttgcaagtacgaaaagttattctttttttttttt---cattctgaaaacaaaaaa-----gaataaaataccgaaaccctag------t-ctaattgatttgataattttattgatctattttacat-----cataattttatacataaa--cataattttcgattttagcgagccgtacgaggagaaaacttcttatacgttt-ctagggggggggtgtgctgttcatatatatctatcccannnnnnnnnnnnnnnnnnnnnctgctctaccagctgagctatcccgaccattcttgacgaatcatcttca---------gtttataaaatgacttaagtctatgtcaactaaataaaaaaa---ggactttggaaaaactca-------atagt-agttagtagtaatgattatgtattgttaatcatcatcat------tcatatagaaaaaaaa--tta--------------------gtaattagtttagagaataaaaagg-tccttttggggatagagggacttgaaccctcacgatttttaaagtcgacggattttcctcttactcaaaatttcattagtgtcgtattgacatgtagaatgggactctatctttattctcgtttgattagttcttttcaaa--------------agatctatcagaactacgatggagtgagtgatttgatcaatgaatattctattttttc-ttcaactttgaatttgattttcttaacatcgatcatttgagatgcaaatattcacaaatcgaataaatatt-agagtcttcgttaatcaattgaaattgaaatactatttt------aatacatatat------------------------gtattgaaacatatacacaaatatata----tctgttttttctcctcgatcctttctcgaactcta----attttgataga----------atagatttctacctagaaaagaaatttatcgtcaactccgtttgttagaacagcttccattgagtctctgcacctatccctttttt-----ctcgtccctttcttaactgaactttcccttgttttcgtaaagcaggatttggctcaggattgcccattgtgaattccagggtttctctgaatttgaaagttttcacttgttaagtttccataccaaggctcaatccaattaagtccgtagcg
>Lotus_germanicus_x_L_d_ssp_pentaphyllum_Au2
ctagctgcggtcgaggctccatctataaatgga--------------------------taatgctccgtct------atctataaat------------------------------------ggataaatttggggttttaaaggatatgagttcttgaaagtaaaagagcaatatcaacaaagttgatattgctcttttacttttttt----agtattcttctt-----------ttttatttta-----tacttcaatattctttagcattgtatatttcaacatgataggttttatca----ttttt-attt----------------tatctaatttt------aggggatgagtaagaa-----taaaaaatgataaaataaaaa--------ggggtcaaaat------agaaggctgggtgattttgacttagtat-----cggggcggatgtagccaagtggatcaaggcattagctgtggattctgatatccgccattttttctagta----ttagtatatagaaatcagaggtgctcttggctcgacatcgtttgttctattccactagaatccattgtttggggtatccctcggagaggatttgatgatgtaaatagtacatgatggagctcgagttgattcatttttcaggggcaagtatctaaggttagtggagattaataagttagaataacttcgtaagtaaacttttgatagagaaattgaaaggatccaattcgagcacggttcaaaagagtcatcaaaatttgtaggaattggtaaaacttttttgaccaaaagtgtatcctatggtaatcaaattcacttttt-attttt------atgattcttttagataaagaaaaaatggtatgttgctgccattttttgaaacgattaaagatcccgaagtaatgtctaaacccaatgattcaaggaaaagctaaatgattctggaacaagtaaataccattttcaaattgtctcaccaattctagtcgactgaaaaaaaaaaa-taggttc-----taaaaaagacgggcaagaaaaggggg-cagagaccgctcaataaaagaaa-tacct-aatttgttttcatttgagttagttgaaagttatccaatttgaggtatgaggttgcaagtacgaagagttattctttttttttt-----cattctgaaaacaaaaaa-----gaataaaataccgaaaccctag------t-ctaattgatttgataattttattgatctattttacat-----cataattttatacataaa--cataattttcaattttagcgagccgtacgaggagaaaacttcttatacgttt-ctagggggggg-tgtgttgttcatatatatctatcccagacacgaggattttcagtcctctgctctaccagctgagctatcccgaccattcttgacgaatcatcttca---------gtttataaaatgacttaagtctatgtcaactaaataaaaaaaa--ggactttggaaaaactca-------atagt-agt-------aatgattatgtattgttaatcatcatcat------tcatatagaaaaaaaa--tta--------------------gtaattagtttagagaataaaaagg-tccttttggggatagagggacttgaaccctcacgatttttaaagtcgacggattttcctcttactcaaaatttcattagtgtcgtattgacatgtagaatgggactctatctttattctcgtttgattagttcttttcgaa--------------agatctatcagaactacgatggagtgagtgatttgatcaatgaatattctattttttc-ttcaactttgaatttgattttcttaacatcgatcatttgagatgcaaatattcacaaatcgaataaatatt-agagtcttcgttaatcaattgaaat------actatttt------catacatatat------------------------gtattgaaacatatacacaaatagata----tctgttttttctcctccatcctttctcgaactcta----attttgatagattttgatagaatagatttctacctagaaaagaaatttatcgtcaactccgtttgttagaacagcttccattgagtctctgcacctatccctttttt-----ctcgtcgctttcttaactgaactttcccttgttttcgtaaagcaggatttggctcaggattgcccattgtgaattccagggtttctctgaatttgaaagttttcacttgttaagtttccataccaaggctcaatccaattaagtccgtagcg
>Lotus_germanicus_x_L_d_ssp_pentaphyllum_PENT05
ctagctgcggtcgaggctccatctataaatgga--------------------------taatgctccgtct------atctataaat------------------------------------ggataaatttggggttttaaaggatatgagttcttgaaagtaaaagagcaatatcaacaaagttgatattgctcttttacttttttt----agtattcttctt-----------ttttatttta-----tacttcaatattctttagcattgtatatttcaacatgatcggttttatca----ttttt-attt----------------tatctaatttt------aggggatgagtaagaa-----taaaaaatgataaaataaaaa--------ggggtcaaaat------agaaggctgggtgattttgacttagtat-----cggggcggatgtagccaagtggatcaaggcattagctgtggattctgatatccgccattttttctagta----ttagtatatagaaatcagaggtgctcttggctcgacatcgtttgttctattccactagaatccattgtttggggtatccctcggagaggatttgatgatgtaaatagtacatgatggagctcgagttgattcatttttcaggggcaagtatctaaggttagtggagattaataagttagaataacttcgtaagtaaacttttgatagagaaattgaaaggatccaattcgagcacggttcaaaagagtca---aaatttgtaggaattggtaaaacttttttgaccaaaagtgtatcctatggtaatcaaattcacttttt-attttt------atgattcttttagataaagaaaaaatggtatgttgctgccattttttgaaacgattaaagatcccgaagtaatgtctaaacccaatgattcaaggaaaagctaaatgattctggaacaagtaaataccattttcaaattgtctcaccaattctagtcgactgaaaaaaaaaaa-taggttc-----taaaaaagacgggcaagaaaaggggg-cagagaccgctcaataaaagaaa-tacct-aatttgttttcatttgagttagttgaaagttatccaatttgaggtatgaggttgcaagtacgaagagttattctttttttttt-----cattctgaaaacaaaaaa-----gaataaaataccgaaaccctag------t-ctaattgatttgataattttattgatctattttacat-----cataattttatacataaa--cataattttcaattttagcgagccgtacgaggagaaaacttcttatacgttt-ctagggggggg-tgtgttgttcatatatatctatcccagacacgaggattttcagtcctctgctctaccagctgagctatcccgaccattcttgacgaatcatcttca---------gtttataaaatgacttaagtctatgtcaactaaataaaaaaaa--ggactttggaaaaactca-------atagt-agt-------aatgattatgtattgttaatcatcatcat------tcatatagaaaaaaaa--tta--------------------gtaattagtttagagaataaaaagg-tccttttggggatagagggacttgaaccctcacgatttttaaagtcgacggattttcctcttactcaaaatttcattagtgtcgtattgacatgtagaatgggactctatctttattctcgtttgattagttcttttcgaa--------------agatctatcagaactacgatggagtgagtgatttgatcaatgaatattctattttttc-ttcaactttgaatttgattttcttaacatcgatcatttgagatgcaaatattcacaaatcgaataaatatt-agagtcttcgttaatcaattgaaat------actatttt------catacatatat------------------------gtattgaaacatatacacaaatagata----tctgttttttctcctccatcctttctcgaactcta----attttgatagattttgatagaatagatttctacctagaaaagaaatttatcgtcaactccgtttgttagaacagcttccattgagtctctgcacctatccctttttt-----ctcgtcgctttcttaactgaactttcccttgttttcgtaaagcaggatttggctcaggattgcccattgtgaattccagggtttctctgaatttgaaagttttcacttgttaagtttccataccaaggctcaatccaattaagtccgtagcg
>Lotus_germanicus_x_L_herbaceus_GERM1
ctagctgcggtcgaggctccatctataaatgga--------------------------taatgctccgtct------atctataaat------------------------------------ggataaatttggggttttaaaggatatgagttcttgaaagtaaaagagcaatatcaactttgttgatattgctcttttacttttttt----agtattcttctt-----------ttttatttta-----tacttcaatattctttagcattgtatatttcaacatgatcggttttctca----ttttt--ttt-----------------atctaattttagttttaggggatgagtaagaa-----taaaaaatgagaaaataaaaaaaaaa-ggggggtcaaaat------agaaggctgggtgattttgacttagtat-----cggggcggatgtagccaagtggatcaaggcattagctgtggattctgatatccgccattttttctagta----ttagtatatagaaatcagaggtgctcttggctcgacatcgtttgttctattccactagaatccattgtttggggtatccctcggagaggatttgatgatgtaaatagtacatgatggagctcgagttgattcatttttcaggggcaagtatctaaggttagtggagattaataagttagaataacttcgtaagtaaacttttgatagagaaattgaaaggatccaattcgagcacggttcaaaagagtca---aaatttgtaggaattggtaaaacttttttgaccaaaagtgtatcctatggtaatcaaattcacttttt-attttt------atgattcttttagataaagaaaaaatggtatgttgctgccattttttgaaacgattaaagatcccgaagtaatgtctaaacccaatgattcaaggaaaagctaaatgattctggaacaagtaaataccattttcaaattgtctcaccaattctagtcgactgaaaaaaaaa---taggttc-----taaaaaagacgggcaagaaaaggggg-cagagaccgctcaataaaaaaaaatacct-aatttgttttcatttgagttagttgaaagttatccaatttgaggtatgaggttgcaagtacgaagagttattcttttttttttt----cattctgaaaaaaaaaaaa----gaataaaataccgaaaccctag------t-ctaattgatttgataattttattgatctattttacat-----cataattttatacataaa--cataattttcaattttagcgagccgtacgaggagaaaacttcttatacgttt-ctagggggggg-tgtgttgttcatatatatctatcccagacacgaggattttcagtcctctgctctaccagctgagctatcccgaccattcttgacgaatcatcttca---------gtttataaaatgacttaagtctatgtcaactaaataaaaaaaa--ggactttggaaaaactca-------atagt-agt-------aatgattatgtattgttaatcatcatcat------tcatatagaaaaaaa---tta--------------------gtaattagtttagagaataaaaagg-tccttttggggatagagggacttgaaccctcacgatttttaaagtcgacggattttcctcttactcaaaatttcattagtgtcgtattgacatgtagaatgggactctatctttattctcgtttgattagttcttttcaaa--------------agatctatcagaactacgatggagtgagtgatttgatcaatgaatattctattttttc-ttcaactttgaatttgattttcttaacatcgatcatttgagatgcaaatattcacaaatcgaataaatatt-agagtcttcgttaatcaattgaaat------actatttt------catacatatat------------------------gtattgaaacatatacacaaatagata----tctgttttttctcctcgatcctttctcgaactcta----attttgatagattttgatagaatagatttctacctagaaaagaaatttatcgtcaactccgtttgttagaacagcttccattgagtctctgcacctatccctttttt-----ctcgtcgctttcttaactgaactttcccttgtttttgtaaagcgggatttggctcaggattgcccattgtgaattccagggtttctctgaatttgaaagttttcacttgttaagtttccataccaaggctcaatccaattaagtccgtagcg
>Lotus_glinoides_461
ctagcagcggtcgaggctccatctataaatgga--------------------------taatgccccatct------atctataaat------------------------------------ggataaattttgggttttaaaggatacgagttcttgaaagtaaaagagcaatatcaactttgttgatattgctcttttacttttttt----agtattcttctt-----------gtttatttta-----tacttcaatattctttagcattgtttatttcaacatgatcagttttataa----ttttg-atttt-------------tttatctaatttt------agaggatgagtaagaacttagtagaaaatgataaaataaaaa--------ggggtcaaaat------ggaaggctgggtgattttgacttagtat-----cggggcggatgtagccaagtggatcaaggcattagctgtggattctgacatccgccattttttctagta----ttagtatatagaaatcagaggtgctcttggctcgacatcgtttgttctattccactagaatccattgtttgggggatccctcggaggggatttgatgatgtaaatagtacatgatggagctcgagttgattcatttttcaggggcaagtatctaaggttagtggatattaataagttagaataacttcgtaagtaaacttttgatagagaaattgaaaggatccaattcgagcacggttcaaaagagtca---aaatttgtgggaattggtaaaacttttttgaccaaaagtgtattctatgggaataaaattcacctttt-atttgt------atgattcttttagataaagaaaaaatggtatgttgctgccattttttgaaacgattaaagatcccgaagtaatgtctaaacccaatgattcaaggaaaagctaaatgattctggaacaagtaaataccattttcaaattgtctcaccaattctagtcgactgaagaaaaaaa--taggttc-----taaaaaagacgggcaagaaaaggggg-cagagaccgctcaataaatgaaa-taccc-aatttgttttcatttgagttagttgaaagttatccaatttgaggtatgaggttgcaagtacgaagagttattctttttttttt-----ctttctgaaaaaaaaaa------gaataaaataccgaaacccta-------t-----ttgatttgataattttatggatctattttacat-----cataattttatacataaa--cataattttcaattttagcgagccgtacgaggataaaacttcttatacgttt-ctaggggggggg-gtgttgttcatctatatctatcccagacacgaggattttcagtcctctgctctaccagctgagctatcccgaccattcttgacgaatcatcttca---------gtttataaaattacttaagtctatgtcaactaaataaaaaaa---ggacttttgaaaaactca-------atagt-agt-------aatgattatgtattgttaat------cat------tcatatagaaaaaaa---tga--------------------gtaattagtttagagaataaaaagg-tccttttggggatagagggacttgaaccctcacgatttttaaagtcgacggattttcctcttactcaaaatttcattagtgtcgtattgacatgtagaatgggactctatctttattctcgtttgattagttcttctcaaa--------------agatctatcagaactacgatggagtgagtgatttgatcaatgaatattctattttttc-ttcaactttgaatttgattttcttaacatcgatcatttgagatgcaaatattcacaaatcgaataaatatt-agagtcttcgttaatcaattgaaat------actatttt------catacatatat------------------------gtattgaaacatatacacaaatatata----tctcttttttctcctcgatcctttctcgaactcta----attttgatagattttgatagaatagatttctacctagaaaagaaatgtatcgtcaactccgtttgttagaacagcttccattgagtctctgcacctatcctttttttttt--ctcgtcgctttcttaactgaactttcccttgttttcgtaaagcaggatttggctcaggattgcccattgtgaattccagggtttctctgaatttgaaagttttcacttgttaagtttccataccaaggctcaatccaattaagtccgtagcg
>Lotus_graecus_2459
ctagctgcggtcgaggctccatctataaatgga--------------------------taatgctccatct------atctataaat------------------------------------ggataaattgggggttttaaaggatacgagttcttgaaagtaaaagagcaatatcaacaaagttgatattgctcttttacttttttt----agtattcttctt-----------atttatttta-----tacttcaatattctttagcattgtttatttcaacatgatcggttttatca----ttttt-attt----------------tatctaatttt------agaggatgagtaagaa-----taaaaaatgataaaataaaaa--------ggggtcaaaat------agaaggctgggtgattttgacttagtat-----cggggcggacgtagccaagtggatcaaggcattagctgtggattctgatatccgccattttttctagta----ttagtatatagaaatcggaggtgctcttggctcgacatcgtttgttctattccactagaatccattgtttgggggatccctcggagaggat--------gtaaatagtacatgatggagctcgagttgattcatttttcaggggcaagtatctaaggttagtggagattaataagttagaataacttcgtaagtaaatttttgatagagaaattgaaaggatccaattcgagcacggttcaaaagagtca---aaatttgt------tggtaaaatttttttgaccaaaagtgtatcctatggtaataaaattcacctttt-attttt------atgattcttttagataaagaaaaaatggtatgttgctgccattttttgaaacgattaaagatcccgaagtaatgtctaaacccaatgattcaaggaaaagctaaatgattctggaacaagtaaataccattttcaaattgtctcaccaattctagtcgactgaagaaaaaaa--taggttcggttctaaaaaagacgggcaagaaaaggggg-cagagaccgctcaataaatgaaa-tacct-aatttgttttcatttgagttagttgaaagttatccaatttgaggtatgaggttgcaagtacgaagagttattcttttttttttt----ctttctgaaaaaaaaaaaa----gaataaaataccgaaaccctag------t-ctaattgatttgataatttt-ttgatctattttacat-----cataattttatacataaa--cataattttcaattttagcgagccgtacgaggagaaaacttcttatacgttt-ctagggggggg-tgtgttgttcatctatatctatcccagacacgaggattttcagtcctctgctctaccagctgagctatcccgaccattcttgacgaatcatcttca---------gtttataaaatgacttaagtctatgtcaactaaataaaaaaa---ggactttggaaaaactca-------atagt-agttagtagtaatgattatgtattgttaatcatcatcat------tcatatagaaaaaaaa--tta--------------------gtaattagtttagagaataaaaagg-tccttttggggatagagggacttgaaccctcacgatttttaaagtcgacggattttcctcttactcaaaatttcattagtgtcgtattgacatgtagaatgggactctatctttattctcgtttgattagttcttttcaaa--------------agatctatcagaactacgatggagtgagtgatttgatcaatgaatattctattttttc-ttcaactttgaatttgattttcttaacatcgatcatttgagatgcaaatattcacaaatcgaataaatatt-agagtcttcgttaatcaattgaaattgaaatactatttt------aatacatatat------------------------gtattgaaacatatacacaaatatata----tctgttttttctcctcgatcctttctcgaactcta----attttgataga----------atagatttctacctagaaaagaaatttatcgtcaactccgtttgttagaacagcttccattgagtctctgcacctatccctttttt-----ctcgtccctttcttaactgaactttcccttgttttcgtaaagcaggatttggctcaggattgcccattgtgaattccagggtttctctgaatttgaaagttttcacttgttaagtttccataccaaggctcaatccaattaagtccgtagcg
>Lotus_graecus_Ca1
ctagctgcggtcgaggctccatctataaatgga--------------------------taatgctccatct------atctataaat------------------------------------ggataaattgggggttttaaaggatacgagttcttgaaagtaaaagagcaatatcaactttgttgatattgctcttttacttttttt----agtattcttctt-----------atttatttta-----tacttcaatattctttagcattgtttatttcaacatgatcggttttatca----ttttt-attt----------------tatctaatttt------agaggatgagtaagaa-----taaaaaatgataaaataaaaa--------ggggtcaaaat------agaaggctgggtgattttgacttagtat-----cggggcggacgtagccaagtggatcaaggcattagctgtggattctgatatccgccattttttctagta----ttagtatatagaaatcggaggtgctcttggctcgacatcgtttgttctattccactagaatccattgtttgggggatccctcggagaggat--------gtaaatagtacatgatggagctcgagttgattcatttttcaggggcaagtatctaaggttagtggagattaataagttagaataacttcgtaagtaaatttttgatagagaaattgaaaggatccaattcgagcacggttcaaaagagtca---aaatttgtaggaattggtaaaatttttttgaccaaaagtgtatcctatggtaataaaattcacctttt-attttt------atgattcttttagataaagaaaaaatggtatgttgctgccattttttgaaacgattaaagatcccgaagtaatgtctaaacccaatgattcaaggaaaagctaaatgattctggaacaagtaaataccattttcaaattgtctcaccaattctagtcgactgaagaaaaaaa--taggttcggttctaaaaaagacgggcaagaaaaggggg-cagagaccgctcaataaatgaaa-tacct-aatttgttttcatttgagttagttgaaagttatccaatttaaggtatgaggttgcaagtacgaagagttattctttttttttttt---ctttctgaaaaaaaaaaaaaa--gaataaaataccgaaaccctag------t-ctaattgatttgataatttt-ttgatctattttacat-----cataattttatacataaa--cataattttcaattttagcgagccgtacgaggagaaaacttcttatacgttt-ctagggggggg-tgtgttgttcatctatatctatcccagacacgaggattttcagtcctctgctctaccagctgagctatcccgaccattcttgacgaatcatcttca---------gtttataaaatgacttaagtctatgtcaactaaataaaaaaaaa-ggactttggaaaaactca-------atagt-agttagtagtaatgattatgtattgttaatcatcatcat------tcatatagaaaaaaaa--tta--------------------gtaattagtttagagaataaaaagg-tccttttggggatagagggacttgaaccctcacgatttttaaagtcgacggattttcctcttactcaaaatttcattagtgtcgtattgacctgtagaatgggactctatctttattctcgtttgattagttcttttcaaa--------------agatctatcagaactacgatggagtgagtgatttgatcaatgaatattctattttttc-ttcaactttgaatttgattttcttaacatcgatcatttgagatgcaaatattcacaaatcgaataaatatt-agagtcttcgttaatcaattgaaattgaaatactatttt------aatacatatat------------------------gtattgaaacatatacacaaatatata----tctgttttttctcctcgatcctttctcgaactcta----attttgataga----------atagatttctacctagaaaagaaatttatcgtcaactccgtttgttagaacagcttccattgagtctctgcacctatccctttttt-----ctcgtccctttcttaactgaactttcccttgttttcgtaaagcaggatttggctcaggattgcccattgtgaattccagggtttctctgaatttgaaagttttcacttgttaagtttccataccaaggctcaatccaattaagtccgtagcg
>Lotus_graecus_D10
ctagctgcggtcgaggctccatctataaatgga--------------------------taatgctccatct------atctataaat------------------------------------ggataaattgggggttttaaaggatacgagttcttgaaagtaaaagagcaatatcaactttgttgatattgctcttttacttttttt----agtattcttctt-----------atttatttta-----tacttcaatattctttagcattgtttatttcaacatgatcggttttatca----ttttt-attt----------------tatctaatttt------agaggatgagtaagaa-----taaaaaatgataaaataaaaa--------ggggtcaaaat------agaaggctgggtgattttgacttagtat-----cggggcggacgtagccaagtggatcaaggcattagctgtggattctgatatccgccattttttctagta----ttagtatatagaaatcggaggtgctcttggctcgacatcgtttgttctattccactagaatccattgtttgggggatccctcggagaggat--------gtaaatagtacatgatggagctcgagttgattcatttttcaggggcaagtatctaaggttagtggagattaataagttagaataacttcgtaagtaaatttttgatagagaaattgaaaggatccaattcgagcacggttcaaaagagtca---aaatttgtaggaattggtaaaatttttttgaccaaaagtgtatcctatggtaataaaattcacctttt-attttt------atgattcttttagataaagaaaaaatggtatgttgctgccattttttgaaacgattaaagatcccgaagtaatgtctaaacccaatgattcaaggaaaagctaaatgattctggaacaagtaaataccattttcaaattgtctcaccaattctagtcgactgaagaaaaaaa--taggttcggttctaaaaaagacgggcaagaaaaggggg-cagagaccgctcaataaatgaaa-tacct-aatttgttttcatttgagttagttgaaagttatccaatttgaggtatgaggttgcaagtacgaagagttattctttttttttt-----ctttctgaaaaaaaaaaa-----gaataaaataccgaaaccctag------t-ctaattgatttgataatttt-ttgatctattttacat-----cataattttatacataaa--cataattttcaattttagcgagccgtacgaggagaaaacttcttatacgttt-ctagggggggg-tgtgttgttcatctatatctatcccagacacgaggattttcagtcctctgctctaccagctgagctatcccgaccattcttgacgaatcatcttca---------gtttataaaatgacttaagtctatgtcaactaaataaaaaaa---ggactttggaaaaactca-------atagt-agttagtagtaatgattatgtattgttaatcatcatcat------tcatatagaaaaaaaa--tta--------------------gtaattagtttagagaataaaaagg-tccttttggggatagagggacttgaaccctcacgatttttaaagtcgacggattttcctcttactcaaaatttcattagtgtcgtattgacatgtagaatgggactctatctttattctcgtttgattagttcttttcaaa--------------agatctatcagaactacgatggagtgagtgatttgatcaatgaatattctattttttc-ttcaactttgaatttgattttcttaacatcgatcatttgagatgcaaatattcacaaatcgaataaatatt-agagtcttcgttaatcaattgaaattgaaatactatttt------aatacatatat------------------------gtattgaaacatatacacaaatatata----tctgttttttctcctcgatcctttctcgaactcta----attttgataga----------atagatttctacctagaaaagaaatttatcgtcaactccgtttgttagaacagcttccattgagtctctgcacctatccctttttt-----ctcgtccctttcttaactgaactttcccttgttttcgtaaagcaggatttggctcaggattgcccattgtgaattccagggtttctctgaatttgaaagttttcacttgttaagtttccataccaaggctcaatccaattaagtccgtagcg
>Lotus_graecus_D9
ctagctgcggtcgaggctccatctataaatgga--------------------------taatgctccatct------atctataaat------------------------------------ggataaattgggggttttaaaggatacgagttcttgaaagtaaaagagcaatatcaactttgttgatattgctcttttacttttttt----agtattcttctt-----------atttatttta-----tacttcaatattctttagcattgtttatttcaacatgatcggttttatca----ttttt-attt----------------tatctaatttt------agaggatgagtaagaa-----taaaaaatgataaaataaaaa--------ggggtcaaaat------agaaggctgggtgattttgacttagtat-----cggggcggacgtagccaagtggatcaaggcattagctgtggattctgatatccgccattttttctagta----ttagtatatagaaatcggaggtgctcttggctcgacatcgtttgttctattccactagaatccattgtttgggggatccctcggagaggat--------gtaaatagtacatgatggagctcgagttgattcatttttcaggggcaagtatctaaggttagtggagattaataagttagaataacttcgtaagtaaatttttgatagagaaattgaaaggatccaattcgagcacggttcaaaagagtca---aaatttgtaggaattggtaaaatttttttgaccaaaagtgtatcctatggtaataaaattcacctttt-attttt------atgattcttttagataaagaaaaaatggtatgttgctgccattttttgaaacgattaaagatcccgaagtaatgtctaaacccaatgattcaaggaaaagctaaatgattctggaacaagtaaataccattttcaaattgtctcaccaattctagtcgactgaagaaaaaaa--taggttcggttctaaaaaagacgggcaagaaaaggggg-cagagaccgctcaataaatgaaa-tacct-aatttgttttcatttgagttagttgaaagttatccaatttgaggtatgaggttgcaagtacgaagagttattctttttttttt-----ctttctgaaaaaaaaaaa-----gaataaaataccgaaaccctag------t-ctaattgatttgataatttt-ttgatctattttacat-----cataattttatacataaa--cataattttcaattttagcgagccgtacgaggagaaaacttcttatacgttt-ctagggggggg-tgtgttgttcatctatatctatcccagacacgaggattttcagtcctctgctctaccagctgagctatcccgaccattcttgacgaatcatcttca---------gtttataaaatgacttaagtctatgtcaactaaataaaaaaa---ggactttggaaaaactca-------atagt-agttagtagtaatgattatgtattgttaatcatcatcat------tcatatagaaaaaaaa--tta--------------------gtaattagtttagagaataaaaagg-tccttttggggatagagggacttgaaccctcacgatttttaaagtcgacggattttcctcttactcaaaatttcattagtgtcgtattgacatgtagaatgggactctatctttattctcgtttgattagttcttttcaaa--------------agatctatcagaactacgatggagtgagtgatttgatcaatgaatattctattttttc-ttcaactttgaatttgattttcttaacatcgatcatttgagatgcaaatattcacaaatcgaataaatatt-agagtcttcgttaatcaattgaaattgaaatactatttt------aatacatatat------------------------gtattgaaacatatacacaaatatata----tctgttttttctcctcgatcctttctcgaactcta----attttgataga----------atagatttctacctagaaaagaaatttatcgtcaactccgtttgttagaacagcttccattgagtctctgcacctatccctttttt-----ctcgtccctttcttaactgaactttcccttgttttcgtaaagcaggatttggctcaggattgcccattgtgaattccagggtttctctgaatttgaaagttttcacttgttaagtttccataccaaggctcaatccaattaagtccgtagcg
>Lotus_halophilus_431
nnnnctgcggtcgaggctccatctataaatgga--------------------------taatgctccatct------atctataaat------------------------------------ggataaatttggggttttaaaggatacgagttcttgaaagtaaaagagcaatatcaactttgttgatattgctcttttactttttt-----agtattcttctt-----------atttttttta-----tacttcaatattctttagcattgtttatttcaacatgatcagttttctca----ttttg-atttt-----------attttatcttagttt------agaggatgagtaagaacttagtagaaaatgataaaagaaaaa-------gggggtcaaaat------cgaaggctgggttatttttacttagtat-----cggggcggatgtagccaagtggatcaaggcattagctgtggattctgacatccgccattttttctagta----ttagtatatagaaatcagaagtgctcttggctcgacatcgtttgttctattccactagaatccattgtttgggggatccctcggagaggatttgatgatgtaaatagtacatgatggagctcgagttgattcatttttcaggggcaagtatctaaggttagtggatattaataagttagaataacttcgtaagtaaacttttgatagagaaattgaaaggatccaattcgagcatggttcaaaagagtca---aaattggtgggaattggtaaaacttttttgaccaaaagtgtatcctatgggaataaaattcacctttt-atttgt------atgattcttttagataaagaaaaaatggtatgttgctgccattttttgaaacgattaaagatcccgaagtaatgtctaaacccaatgattcaaggaaaagctaaatgattctggaacaagtaaataccattttcaaattgtctcaccaattctagtcgactgaagaaaaaaaa-taggttc-----taaaaaagacgggcaagaaaaggggg-cagagaccgctcaataaatgaaa-taccc-aatttgttttcatttgagttagttgaaagttatccaatttgaggtatgaggttgcaagtacgaaaagttattcttttt----------ctttctgaaaaaaaaaaa-----gaataaaataccgaaacccta-------t-ctaattgatttgataattttatggatctattttacat-----cataattttatacataaa--cataattttcaattttagcgagccgtacgaggataaaacttcttatacgttt-ctagggggggg-tgtgttgttcatctatatctatcccagacacgaggattttcagtcctctgctctaccagctgagctatcccgaccattcttgacgaatcatcttca---------gtttataaaattacttaagtctatgtcaactaaataaaaaaa---ggactttggataaactca-------atagt-agt-------aatgattatgtattgttaat------cat------tcatatagaaaaaaaa--tga--------------------gtaattagtttagagaataaaaagg-tccttttggggatagagggacttgaaccctcacgatttttaaagtcgacggattttcctcttactcaaaatttcattagtgtcgtattgacatgtagaatgggactctatctttattctcgtttgattagttcttttcaaa--------------agatctatcagaactacgatggagtgagtgatttgatcaatgaatattctattttttc-ttcaactttgaatttgattttcttaacatcgatcatttgagatgcaaatattcacaaatcgaataaatatt-agagtcttcgttaatcaattgaaat------actatttt------catacatatat------------------------gtattgaaacatatacacaaatatatatatatatcttttttctcctcgatcctttctcgaactcta----attttgatagattttgatagaatagatttctacctagaaaagaaatgtatcgtcaactccgtttgttagaacagcttccattgagtctctgcacctatccttttttt-----ctcgtcgcttttttaactgaactttcctttgttttcgtaaagcaggatttggctcaggattgcccattgtgaattccagggtttctctgaatttgaaagttttcacttgttaagtttccataccaaggctcaatccaattaagtccgtagcg
>Lotus_herbaceus_132
ctagctgcggtcgaggctccatctataaatgga--------------------------taatgctccgtct------atctataaat------------------------------------ggataaatttggggttttaaaggatatgagttcttgaaagtaaaagagcaatatcaactttgttgatattgctcttttacttttttt----agtattcttctt-----------ttttatttta-----tacttcaatattctttagcattgtatatttcaacatgatcggttttatca----ttttt-tttt----------------tatctaatttt------aggggatgagtaagaa-----taaaaaatgataaaataaaaaaaaaagggggggtcaaaat------agaaggctgggtgattttgacttagtat-----cggggcggatgtagccaagtggatcaaggcattagctgtggattctgatatccgccattttttctagta----ttagtatatagaaatcagaggtgctcttggctcgacatcgtttgttctattccactagaatccattgtttggggtatccctcggagaggatttgatgatgtaaatagtacatgatggagctcgagttgattcatttttcaggggcaagtatctaaggttagtggagattaataagttagaataacttcgtaagtaaacttttgatagagaaattgaaaggatccaattcgagcacggttcaaaagagtca---aaatttgtaggaattggtaaaacttttttgaccaaaagtgtatcctatggtaatcaaattcacttttttattttt------atgattcttttagataaagaaaaaatggtatgttgctgccattttttgaaacgattaaagatcccgaagtaatgtctaaacccaatgattcaaggaaaagcnnnnnnnnnnnnnnnnnnnnnnnnnnnnnnnnnnnnnnnnnnnnnnnnnnnnnnnnnnnnnnnnnnnnnnnnnnnnnnnnnnnnnnnnnnnnnnnnnnnnnnnnnnnnnnn-nnnnnnnnnnnnnnnnnnnnnnnnnnnnn-nnnnnnnnnnnnnnnnnnnnnnnnnnnnnnnnnnnnnnnnnnnnnnnnnnnnnnnnnnnnnnaagagttattctttttttttttt---cattctgaaaaaaaaaaa-----gaataaaataccgaaaccctag------t-ctaattgatttgataattttattgatctattttacat-----cataattttatacataaa--cataattttcaattttagcgagccgtacgaggagaaaacttcttatacgttt-ctagggggggg-tgtgttgttnnnnnnnnnnnnnnnnnnnnnnnnnnnnnnnnnntcctctgctctaccagctgagctatcccgaccattcttgacgaatcatcttca---------gtttataaaatgacttaagtctatgtcaactaaaaaaaaaaaa--ggactttggaaaaactca-------atagt-agt-------aatgattatgtattgttaatcatcatcat------tcatatagaaaaaaa---tta--------------------gtaattagtttagagaataaaaagg-tccttttggggatagagggacttgaaccctcacgatttttaaagtcgacggattttcctcttactcaaaatttcattagtgtcgtattgacatgtagaatgggactctatctttattctcgtttgattagttcttttcaaa--------------agatctatcagaactacgatggagtgagtgatttgatcaatgaatattctattttttc-ttcaactttgaatttgattttcttaacatcgatcatttgagatgcaaatattcacaaatcgaataaatatt-agagtcttcgttaatcaattgaaat------actatttt------catacatatat------------------------gtattgaaacatatacacaaatagata----tctgttttttctcctcgatcctttctcgaactcta----attttgatagattttgatagaatagatttctacctagaaaagaaatttatcgtcaactccgtttgttagaacagcttccattgagtctctgcacctatccctttttt-----ctcgtcgctttcttaactgaactttcccttgttttcgtaaagcaggatttggctcaggattgcccattgtgaattccagggtttctctgaatttgaaagttttcacttgttaagtttccataccaaggctcaatccnnnnnnnnnnnnnnnn
>Lotus_herbaceus_1976
ctagctgcggtcgaggctccatctataaatgga--------------------------taatgctccgtct------atctataaat------------------------------------ggataaatttggggttttaaaggatatgagttcttgaaagtaaaagagcaatatcaactttgttgatattgctcttttacttttttt----agtattcttctt-----------ttttatttta-----tacttcaatattctttagcattgtatatttcaacatgatcggttttatca----ttttt-attt----------------tatctaatttt------aggggatgagtaagaa-----taaaaaatgataaaataaaaa--------ggggtcaaaat------agaaggctgggtgattttgacttagtat-----cggggcggatgtagccaagtggatcaaggcattagctgtggattctgatatccgccattttttctagta----ttagtatatagaaatcagaggtgctcttggctcgacatcgtttgttctattccactagaatccattgtttggggtatccctcggagaggatttgatgatgtaaatagtacatgatggagctcgagttgattcatttttcaggggcaagtatctaaggttagtggagattaataagttagaataacttcgtaagtaaacttttgatagagaaattgaaaggatccaattcgagcacggttcaaaagagtct---aaatttgtaggaattggtaaaacttttttgaccaaaagtgtatcctatggtaatcaaattcacttttt-attttt------atgattcttttagataaagaaaaaatggtatgttgctgccattttttgaaacgattaaagatcccgaagtaatgtctaaacccaatgattcaaggaaaagctaaatgattctggaacaagtaaataccattttcaaattgtctcaccaattctagtcgactgaaaaaaaaaa--taggttc-----taaaaaagacgggcaagaaaaggggg-cagagaccgctcaataaaagaaa-tacct-aatttgttttcatttgagttagttgaaagttatccaatttgaggtatgaggttgcaagtacgaagagttattctttttttttt-----cattctgaaaacaaaaaa-----gaataaaataccgaaaccctag------t-ctaattgatttgataattttattgatctattttacat-----cataattttatacataaa--cataattttcaattttagcgagccgtacgaggagaaaacttcttatacgttt-ctagggggggg-tgtgttgttcatatatatctatcccannnnnnnnnnnnnnnngtcctctgctctaccagctgagctatcccgaccattcttgacgaatcatcttca---------gtttataaaatgacttacgtctatgtcaactaaataaaaaaaa--ggactttggaaaaactca-------atagt-agt-------aatgattatgtattgttaatcatcatcatcatcattcatatagaaaaaaa---tta--------------------gtaattagtttagagaataaaaagg-tccttttggggatagagggacttgaaccctcacgatttttaaagtcgacggattttcctcttactcaaaatttcattagtgtcgtattgacatgtagaatgggactctatctttattctcgtttgattagttcttttcaaa--------------agatctatcagaactacgatggagtgagtgatttgatcaatgaatattctattttttc-ttcaactttgaatttgattttcttaacatcgatcatttgagatgcaaatattcacaaatcgaataaatatt-agagtcttcgttaatcaattgaaat------actatttt------catacatatat------------------------gtattgaaacatatacacaaatagata----tctgttttttctcctccatcctttctc------ta----attttgatagattttgatagaatagatttctacctagaaaagaaatttatcgtcaactccgtttgttagaacagcttccattgagtctctgcacctatccctttttt-----ctcgtcgctttcttaactgaactttcccttgttttcgtaaagcaggatttggctcaggattgcccattgtgaattccagggtttctctgaatttgaaagttttcacttgttaagtttccataccaaggctcaannnnnnnnnnnnnnnnnnn
>Lotus_herbaceus_98697
ctagctgcggtcgaggctccatctataaatgga--------------------------taatgctccgtct------atctataaat------------------------------------ggataaatttggggttttaaaggatatgagttcttgaaagtaaaagagcaatatcaactttgttgatattgctcttttacttttttt----agtattcttctt-----------ttttatttta-----tacttcaatattctttagcattgtatatttcaacatgataggttttatca----ttttt-attt----------------tatctaatttt------aggggatgagtaagaa-----taaaaaatgataaaataaaaa--------ggggtcaaaat------agaaggctgggtgattttgacttagtat-----cggggcggatgtagccaagtggatcaaggcattagctgtggattctgatatccgccattttttctagta----ttagtatatagaaatcagaggtgctcttggctcgacatcgtttgttctattccactagaatccattgtttggggtatccctcggagaggatttgatgatgtaaatagtacatgatggagctcgagttgattcatttttcaggggcaagtatctaaggttagtggagattaataagttagaataacttcgtaagtaaacttttgatagagaaattgaaaggatccaattcgagcacggttcaaaagagtca---aaatttgtaggaattggtaaaacttttttgaccaaaagtgtatcctatggtaatcaaattcacttttt-attttt------atgattcttttagataaagaaaaaatggtatgttgctgccattttttgaaacgattaaagatcccgaagtaatgtctaaacccaatgattcaaggaaaagctaaatgattctggaacaagtaaataccattttcaaattgtctcaccaattctagtcgactgaaaaaaaaaaa-taggttc-----taaaaaagacgggcaagaaaaggggg-cagagaccgctcaataaaagaaa-tacct-aatttgttttcatttgagttagttgaaagttatccaatttgaggtatgaggttgcaagtacgaagagttattctttttttt-------cattctgaaaacaaaaaa-----gaataaaataccgaaaccctag------t-ccaattgatttgataattttattgatctattttacat-----cctaattttaaacataaa--cataattttcaattttagcgagccgtacgaggagaaaacttcttatacgttt-ctagggggggg-tgtgttgttcatatatatctatcccannnnnnnnnnnnnnnngtcctctgctctaccagctgagctatcccgaccattcttgacgaatcatcttca---------gtttataaaatgacttaagtctatgtcaactaaataaaaaaaa--ggactttggaaaaactca-------atagt-agt-------aatgattatgtattgttaatcatcatcat------tcatatagaaaaaaaa--tta--------------------gtaattagtttagagaataaaaagg-tccttttggggatagagggacttgaaccctcacgatttttaaagtcgacggattttcctcttactcaaaatttcattagtgtcgtattgacatgtagaatgggactctatctttattctcgtttgattagttcttttcgaa--------------agatctatcagaactacgatggagtgagtgatttgatcaatgaatattctattttttc-ttcaactttgaatttgattttcttaacatcgatcatttgagatgcaaatattcacaaatcgaataaatatt-agagtcttcgttaatcaattgaaat------actatttt------catacatatat------------------------gtattgaaacatatacacaaatagata----tctgttttttctcctccatcctttctcgaactcta----attttgatagattttgatagaatagatttctacctagaaaagaaatttatcgtcaactccgtttgttagaacagcttccattgagtctctgcacctatccctttttt-----ctcgtcgctttcttaactgaactttcccttgttttcgtaaagcaggatttggctcaggattgcccattgtgaattccagggtttctctgaatttgaaagttttcacttgttnnnnnnnnnnnnnnnnnnnnnnnnnnnnnnnnnnnnnnnnn
>Lotus_herbaceus_Ab2
ctagctgcggtcgaggctccatctataaatgga--------------------------taatgctccgtct------atctataaat------------------------------------ggataaatttggggttttaaaggatatgagttcttgaaagtaaaagagcaatatcaacaaagttgatattgctcttttacttttttt----agtattcttctt-----------ttttatttta-----tacttcaatattctttagcattgtatatttcaacatgatcggttttatca----ttttt-attt----------------tatctaatttt------aggggatgagtaagaa-----taaaaaatgataaaataaaa---------ggggtcaaaat------agaaggctgggtgattttgacttagtat-----cggggcggatgtagccaagtggatcaaggcattagctgtggattctgatatccgccattttttctagta----ttagtatatagaaatcagaggtgctcttggctcgacatcgtttgttctcttccactagaatccattgtttggggtatccctcggagaggatttgatgatgtaaatagtacatgatggagctcgagttgattcatttttcaggggcaaatatctaaggttagtggagattaataagttagaataacttcgtaagtaaacttttgatagagaaattgaaaggatccaattcgagcacggttcaaaagagtca---aaatttgtaggaattggtaaaacttttttgaccaaaagtgtatcctatggtaatcaaattcacttttt-attttt------atgattcttttagataaagaaaaaatggtatgttgctgccattttttgaaacgattaaagatcccgaagtaatgtctaaacccaatgattcaaggaaaagctaaatgattctggaacaagtaaataccattttcaaattgtctcaccaattctagtcgactgaaaaaaaaaaa-taggttc-----taaaaaagacgggcaagaaaaggggg-cagagaccgctcaataaaagaaa-tacct-aatttgttttcatttgagttagttgaaagttatccaaattgaggtatgaggttgcaagtacgaagagttattctttttttttt-----cattctgaaaacaaaaaa-----gaataaaataccgaaaccctag------t-ctaattgatttgataattttattgatctattttacatcatatcataattttatacataaa--cataattttcaattttagcgagccgtacgaggagaaaacttcttatacgttt-ctagggggggg-tgtgttgttcatatatatctatcccagacacgaggattttcagtcctctgctctaccagctgagctatcccgaccattcttgacgaatcatcttca---------gtttataaaatgacttaagtctatgtcaactaaataaaaaaaa--ggactttggaaaaactca-------atagt-agt-------aatgattatgtattgttaatcatcatcat------tcatatagaaaaaaa---tta--------------------gtaattagtttagagaataaaaagg-tccttttggggatagagggacttgaaccctcacgatttttaaagtcgacggattttcctcttactcaaaatttcattagtgtcgtattgacatgtagaatgggactctatctttattctcgtttgattagttcttttcaaa--------------agatctatcagaactacgatggagtgagtgatttgatcaatgaatattctattttttc-ttcaactttgaatttgattttcttaacatcgatcatttgagatgcaaatattcacaaatcgaataaatatt-agagtcttcgttaatcaattgaaat------actatttt------catacatatatgtatat------------------gtattgaaacatatacacaaatagata----tctgttttttctcctccaccctttctcgaactcta----attttgatagattttgatagaatagatttctacctagaaaagaaatttatcgtcaactccgtttgttagaacagcttccattgagtctctgcacctatccctttttt-----ctcgtcgctttcttaactgaactttcccttgttttcgtaaagcaggatttggctcaggattgcccgttgtgaattccagggtttctctgaatttgaaagttttcacttgttaagtttccataccaaggctcaatccaattaagtccgtagcg
>Lotus_herbaceus_BL2
ctagctgcggtcgaggctccatctataaatgga--------------------------taatgctccgtct------atctataaat------------------------------------ggataaatttggggttttaaaggatatgagttcttgaaagtaaaagagcaatatcaacaaagttgatattgctcttttacttttttt----agtattcttctt-----------ttttatttta-----tacttcaatattctttagcattgtatatttcaacatgatcggttttatca----ttttt-attt----------------tatctaatttt------aggggatgagtaagaa-----taaaaaatgataaaaa-------------ggggtcaaaat------agaaggctgggtgattttgacttagtat-----cggggcggatgtagccaagtggatcaaggcattagctgtggattctgatatccgccattttttctagta----ttagtatatagaaatcagaggtgctcttggctcgacatcgtttgttctattccactagaatccattgtttggggtatccctcggagaggatttgatgatgtaaatagtacatgatggagctcgagttgattcatttttcaggggcaagtatctaaggttagtggagattaataagttagaataacttcgtaagtaaacttttgatagagaaattgaaaggatccaattcgagcacggttcaaaagagtca---aaatttgtaggaattggtaaaacttttttgaccaaaagtgtatcctatggtaatcaaattcacttttt-attttt------atgattcttttagataaagaaaaaatggtatgttgctgccattttttgaaacgattaaagatcccgaagtaatgtctaaacccaatgattcaaggaaaagctaaatgattctggaacaagtaaataccattttcaaattgtctcaccaattctagtcgactgaaaaaaaaa---taggttc-----taaaaaagacgggcaagaaaaggggg-cagagaccgctcaataaaagaaa-tacct-aatttgttttcatttgagttagttgaaagttatcaaatttgaggtatgaggttgcaagtacgaagagttattcttttttttttt----cattctgaaaacaaaaaa-----gaataaaataccgaaaccctag------t-ctaattgatttgataattttattgatctattttacat-----cataattttatacataaa--cataattttcaattttagcgagccgtacgaggagaaaacttcttatacgttt-ctagggggggg-tgtgttgttcatatatatctatcccagacacgaggattttcagtcctctgctctaccagctgagctatcccgaccattcttgacgaagcatcttca---------gtttataaaatgacttaagtctatgtcaactaaataaaaaaaa--ggactttggaaaaactca-------atagt-agt-------aatgattatgtattgttaatcatcatcat------tcatatagaaaaaaa---tta--------------------gtaattagtttagagaataaaaagg-tccttttggggatagagggacttgaaccctcacgatttttaaagtcgacggattttcctcttactcaaaatttcattagtgtcgtattgacatgtagaatgggactctatctttattctcgtttgattagttcttttcaaa--------------agatctatcagaactacgatggagtgagtgatttgatcaatgaatattctattttttc-ttcaactttgaatttgattttcttaacatcgatcatttgagatgcaaatattcacaaatcgaataaatatt-agagtcttcgttaatcaattgaaat------actatttt------catacatatatgtatat------------------gtattgaaacatatacacaaatagata----tctgttttttctcctccatcctttctcgaactcta----attttgatagattttgatagaatagatttctacctagaaaagaaatttatcgtcaactccgtttgttagaacagcttccattgagtctctgcacctatccctttttt-----ctcgtcgctttcttaactgaactttcccttgttttcgtaaagcaggatttggctcaggattgcccattgtgaattccagggtttctctgaatttgaaagttttcacttgttaagtttccataccaaggctcaatccaattaagtccgtagcg
>Lotus_herbaceus_GC2
ctagctgcggtcgaggctccatctataaatgga--------------------------taatgctccgtct------atctataaat------------------------------------ggataaatttggggttttaaaggatatgagttcttgaaagtaaaagagcaatatcaactttgttgatattgctcttttacttttttt----agtattcttctt-----------ttttatttta-----tacttcaatattctttagcattgtatatttcaacatgatcggttttatca----ttttt-attt----------------tatctaatttt------aggggatgagtaagaa-----taaaaaatgataaaaaaaaaa--------ggggtcaaaat------agaaggctgggtgattttgacttagtat-----cggggcggatgtagccaagtggatcaaggcattagctgtggattctgatatccgccattttttctagta----ttagtatatagaaatcagaggtgctcttggttcgacatcgtttgttctattccactagaatccattgtttggggtatccctcggagaggatttgatgatgtaaatagtacatgatggagctcgagttgattcatttttcaggggcaagtatctaaggttagtggagattaataagttagaataacttcgtaagtaaacttttgatagagaaattgaaaggatccaattcgagcacggttcaaaagagtca---aaatttgtaggaattggtaaaacttttttgaccaaaagtgtatcctatggtaatcaaattcacttttt-attttt------atgattcttttagataaagaaaaaatggtatgttgctgccattttttgaaacgattaaagatcccgaagtaatgtctaaacccaatgattcaaggaaaagctaaatgattctggaacaagtaaataccattttcaaattgtctcaccaattctagtcgactgaagaaaaaaa--taggttc-----taaaaaagacgggcaagaaaaggggg-cagagaccgctcaataaaagaaa-tacct-aatttgttttcatttgagttagttgaaagttatccaatttgaggtatgaggttgcaagtacgaagagttattctttttttttt-----cattctgaaaacaaaaaa-----gaataaaataccgaaaccctag------t-ctaattgatttgataattttattgatctattttacat-----cataattttatacataaa--cataattttcaattttagcgagccgtacgaggagaaaacttcttatacgttt-ctagggggggg-tgtgttgttcatatatatctatcccagacacgaggattttcagtcctctgctctaccagctgagctatcccgaccattcttgacgaatcatcttca---------gtttataaaatgacttaagtctatgtcaactaaataaaaaaaa--ggactttggaaaaactca-------atagt-agt-------aatgattatgtattgttaatcatcatcat------tcatatagaaaaaaa---tta--------------------gtaattagtttagagaataaaaagg-tccttttggggatagagggacttgaaccctcacgatttttaaagtcgacggattttcctcttactcaaaatttcattagtgtcgtattgacatgtagaatgggactctatctttattctcgtttgattagttcttttcaaa--------------agatctatcagaactacgacggagtgagtgatttgatcaatgaatattctattttttc-ttcaactttgaatttgattttcttaacatcgatcatttgagatgcaaatattcacaaatcgaataaatatt-agagtcttcgttaatcaattgaaat------actatttt------catacatatat------------------------gtattgaaacatatacacaaatagata----tctgttttttctcctccatcctttctcgaactcta----attttgatagattttgatagaatagatttctacctagaaaagaaatttatcgtcaactccgtttgttagaacagcttccattgagtctctgcacctatccctttttt-----ctcgtcgctttcttaactgaactttcccttgttttcgtaaagcaggatttggctcaggattgcccattgtgaattccagggtttctctgaatttgaaagttttcacttgttaagtttccataccaaggctcaatccaattaagtccgtagcg
>Lotus_herbaceus_Gu6
ctagctgcggtcgaggctccatctataaatgga--------------------------taatgctccgtct------atctataaat------------------------------------ggataaatttggggttttaaaggatatgagttcttgaaagtaaaagagcaatatcaacaaagttgatattgctcttttacttttttt----agtattcttctt-----------ttttatttta-----tacttcaatattctttagcattgtatatttcaacatgatcggttttatca----ttttt-attt----------------tatctaatttt------aggggatgagtaagaa-----taaaaaatgataaaaa-------------ggggtcaaaat------agaaggctgggtgattttgacttagtat-----cggggcggatgtagccaagtggatcaaggcattagctgtggattctgatatccgccattttttctagta----ttagtatatagaaatcagaggtgctcttggctcgacatcgtttgttctattccactagaatccattgtttggggtatccctcggagaggatttgatgatgtaaatagtacatgatggagctcgagttgattcatttttcaggggcaagtatctaaggttagtggagattaataagttagaataacttcgtaagtaaacttttgatagagaaattgaaaggatccaattcgagcacggttcaaaagagtca---aaatttgtaggaattggtaaaacttttttgaccaaaagtgtatcctatggtaatcaaattcacttttt-attttt------atgattcttttagataaagaaaaaatggtatgttgctgccattttttgaaacgattaaagatcccgaagtaatgtctaaacccaatgattcaaggaaaagctaaatgattctggaacaagtaaataccattttcaaattgtctcaccaattctagtcgactgaaaaaaaaa---taggttc-----taaaaaagacgggcaagaaaaggggg-cagagaccgctcaataaaagaaa-tacct-aatttgttttcatttgagttagttgaaagttatcaaatttgaggtatgaggttgcaagtacgaagagttattcttttttttttt----cattctgaaaacaaaaaa-----gaataaaataccgaaaccctag------t-ctaattgatttgataattttattgatctattttacat-----cataattttatacataaa--cataattttcaattttagcgagccgtacgaggagaaaacttcttatacgttt-ctagggggggg-tgtgttgttcatatatatctatcccagacacgaggattttcagtcctctgctctaccagctgagctatcccgaccattcttgacgaagcatcttca---------gtttataaaatgacttaagtctatgtcaactaaataaaaaaaa--ggactttggaaaaactca-------atagt-agt-------aatgattatgtattgttaatcatcatcat------tcatatagaaaaaaa---tta--------------------gtaattagtttagagaataaaaagg-tccttttggggatagagggacttgaaccctcacgatttttaaagacgacggattttcctcttactcaaaatttcattagtgtcgtattgacatgtagaatgggactctatctttattctcgtttgattagttcttttcaaa--------------agatctatcagaactacgatggagtgagtgatttgatcaatgaatattctattttttc-ttcaactttgaatttgattttcttaacatcgatcatttgagatgcaaatattcacaaatcgaataaatatt-agagtcttcgttaatcaattgaaat------actatttt------catacatatatgtatat------------------gtattgaaacatatacacaaatagata----tctgttttttctcctccatcctttctcgaactcta----attttgatagattttgatagaatagatttctacctagaaaagaaatttatcgtcaactccgtttgttagaacagcttccattgagtctctgcacctatccctttttt-----ctcgtcgctttcttaactgaactttcccttgttttcgtaaagcaggatttggctcaggattgcccattgtgaattccagggtttctctgaatttgaaagttttcacttgttaagtttccataccaaggctcaatccaattaagtccgtagcg
>Lotus_herbaceus_HERB1
ctagctgcggtcgaggctccatctataaatgga--------------------------taatgctccgtct------atctataaat------------------------------------ggataaatttggggttttaaaggatatgagttcttgaaagtaaaagagcaatatcaacaaagttgatattgctcttttacttttttt----agtattcttctt-----------ttttatttta-----tacttcaatattctttagcattgtatatttcaacatgatcggttttatca----ttttt-attt----------------tatctaatttt------aggggatgagtaagaa-----taaaaaatgataaaataaaaa--------ggggtcaaaat------agaaggctgggtgattttgacttagtat-----cggggcggatgtagccaagtggatcaaggcattagctgtggattctgatatccgccattttttctagta----ttagtatatagaaatcagaggtgctcttggctcgacatcgtttgttctattccactagaatccattgtttggggtatccctcggagaggatttgatgatgtaaatagtacatgatggagctcgagttgattcatttttcaggggcaagtatctaaggttagtggagattaataagttagaataacttcgtaagtaaacttttgatagagaaattgaaaggatccaattcgagcacggttcaaaagagtct---aaatttgtaggaattggtaaaacttttttgaccaaaagtgtatcctatggtaatcaaattcacttttt-attttt------ctgattcttttagataaagaaaaaatggtatgttgctgccattttttgaaacgattaaagatcccgaagtaatgtctaaacccaatgattcacggaaaaggtaaatgattctggaacaagtaaataccattttcaaattgtctcaccaattctagtcgactgaaaaaaaaaa--taggttc-----taaaaaagacgggcaagaaaaggggg-cagagaccgctcaataaaagaaa-tacct-aatttgttttcatttgagttagttgaaagttatccaatttgaggtatgaggttgcaagtacgaagagttattctttttttttt-----cattctgaaaacaaaaaa-----gaataaaataccgaaaccctag------t-ctaattgatttgataattttattgatctattttacat-----cataattttatacataaa--cataattttcaattttagcgagccgtacgaggagaaaacttcttatacgttt-ctagggggggg-tgtgttgttcatatatannnnnnnnngacacgaggattttcagtcctctgctctaccagctgagctatcccgaccattcttgacgaatcatcttca---------gtttataaaatgacttacgtctatgtcaactaaataaaaaaaa--ggactttggaaaaactca-------atagt-agt-------aatgattatgtattgttaatcatcatcat------tcatatagaaaaaaa---tta--------------------gtaattagtttagagaataaaaagg-tccttttggggatagagggacttgaaccctcacgatttttaaagtcgacggattttcctcttactcaaaatttcattagtgtcgtattgacatgtagaatgggactctatctttattctcgtttgattagttcttttcaaa--------------agatctatcagaactacgatggagtgagtgatttgatcaatgaatattctattttttc-ttcaactttgaatttgattttcttaacatcgatcatttgagatgcaaatattcacaaatcgaataaatatt-agagtcttcgttaatcaattgaaat------actatttt------catacatatat------------------------gtattgaaacatatacacaaatagata----tctgttttttctcctccatcctttctc------ta----attttgatagattttgatagaatagatttctacctagaaaagaaatttatcgtcaactccgtttgttagaacagcttccattgagtctctgcacctatccctttttt-----ctcgtcgctttcttaactgaactttcccttgttttcgtaaagcaggatttggctcaggattgcccatcgtgaattccagggtttctctgaatttgaaagttttcacttgttaagtttccataccaaggctcaatccaattaagtccgtagcg
>Lotus_herbaceus_HERB2
ctagctgcggtcgaggctccatctataaatgga--------------------------taatgctccgtct------atctataaat------------------------------------ggataaatttggggttttaaaggatatgagttcttgaaagtaaaagagcaatatcaactttgttgatattgctcttttacttttttt----agtattcttctt-----------ttttatttta-----tacttcaatattctttagcattgtatatttcaacatgatcggttttatca----ttttt-attt----------------tatctaatttt------aggggatgagtaagaa-----taaaaaatgataaaataaaaa--------ggggtcaaaat------agaaggctgggtgattttgacttagtat-----cggggcggatgtagccaagtggatcaaggcattagctgtggattctgatatccgccattttttctagta----ttagtatatagaaatcagaggtgctcttggctcgacatcgtttgttctattccactagaatccattgtttggggtatccctcggagaggatttgatgatgtaaatagtacatgatggagctcgagttgattcatttttcaggggcaagtatctaaggttagtggagattaataagttagaataacttcgtaagtaaacttttgatagagaaattgaaaggatccaattcgagcacggttcaaaagagtca---aaatttgtaggaattggtaaaacttttttgaccaaaagtgtatcctatggtaatcaaattcacttttt-attttt------atgattcttttagataaagaaaaaatggtatgttgctgccattttttgaaacgattaaagatcccgaagtaatgtctaaacccaatgattcaaggaaaagctaaatgattctggaacaagtaaataccattttcaaattgtctcaccaattctagtcggctgaaaaaaaaa---taggttt-----taaaaaagacgggcaagaaaaggggg-cagagaccgctcaataaaagaaa-tacct-aatttgttttcatttgagttagttgaaagttatccaatttgaggtatgaggttgcaagtacgaagagttattctttttttttt-----cattctgaaaacaaaaaa-----gaataaaataccgaaaccctag------t-ctaattgatttgataattttattgatctattttacat-----cataattttatacataaa--cataattttcaattttagcgagccgtacgaggagaaaacttcttatacgttt-ctagggggggg-tgtgttgttcatatatatctatcccagacacgaggattttcagtcctctgctctaccagctgagctatcccgaccattcttgacgaatcatcttca---------gtttataaaatgacttaagtctatgtcaactaaataaaaaaaa--ggactttggaaaaactca-------atagt-agt-------aatgattatgtattgttaatcatcatcat------tcatatagaaaaaaaaaatta--------------------gtaattagtttagagaataaaaagg-tccttttggggatagagggacttgaaccctcacgatttttaaagtcgacggattttcctcttactcaaaatttcattagtgtcgtattgacatgtagaatgggactctatctttattctcgtttgattagttcttttcgaa--------------agatctatcagaactacgatggagtgagtgatttgatcaatgaatattctattttttc-ttcaactttgaatttgattttcttaacatcgatcatttgagatgcaaatattcacaaatcgaataaatatt-agagtcttcgttaatcaattgaaat------actatttt------catacatatat------------------------gtattgaaacatatacacaaatagata----tctgttttttctcctccatcctttctcgaactcta----attttgatagattttgatagaatagatttctacctagaaaagaaatttatcgtcaactccctttgttagaacagcttccattgagtctctgcacctatccctttttt-----ctcgtcgctttcttaactgaactttcccttgttttcgtaaagcaggatttggctcaggattgcccattgtgaattccagggtttctctgaatttgaaagttttcacttgttaagtttccataccaaggctcaatccaattaagtccgtagcg
>Lotus_herbaceus_HERB3
ctagctgcggtcgaggctccatctataaatgga--------------------------taatgctccgtct------atctataaat------------------------------------ggataaatttggggttttaaaggatatgagttcttgaaagtaaaagagcaatatcaacaaagttgatattgctcttttacttttttt----agtattcttctt-----------ttttatttta-----tacttcaatattctttagcattgtatatttcaacatgatcggttttatca----ttttt-attt----------------tatctaatttt------aggggatgagtaagaa-----taaaaaatgataaaataaaaa--------ggggtcaaaat------agaaggctgggtgattttgacttagtat-----cggggcggatgtagccaagtggatcaaggcattagctgtggattctgatatccgccattttttctagta----ttagtatatagaaatcagaggtgctcttggctcgacatcgtttgttctattccactagaatccattgtttggggtatccctcggagaggatttgatgatgtaaatagtacatgatggagctcgagttgattcatttttcaggggcaagtatctaaggttagtggagattaataagttagaataacttcgtaagtaaacttttgatagagaaattgaaaggatccaattcgagcacggttcaaaagagtca---aaatttgtaggaattggtaaaacttttttgaccaaaagtgtatcctatggtaatcaaattcacttttt-attttt------atgattcttttagataaagaaaaaatggtatgttgctgccattttttgaaacgattaaagatcccgaagtaatgtctaaacccaatgattcaaggaaaagctaaatgattctggaacaagtaaataccattttcaaattgtctcaccaattctagtcgactgaaaaaaaaa---taggttc-----taaaaaagacgggcaagaaaaggggg-cagagaccgctcaataaaagaaa-tacct-aatttgttttcatttgagttagttgaaagttatccaatttgaggtatgaggttgcaagtacgaagagttattcttttttttttt----cattctgaaaacaaaaaa-----gaataaaataccgaaaccctag------t-ctaattgatttgataattttattgatctattttacat-----cataattttatacataaa--cataattttcaattttagcgagccgtacgaggagaaaacttcttatacgttt-ctagggggggg-tgtgttgttcatatatatctatcccagacacgaggattttcagtcctctgctctaccagctgagctatcccgaccattcttgacgaatcatcttca---------gtttataaaatgacttaagtctatgtcaactaaataaaaaaaa--ggactttggaaaaactca-------atagt-agt-------aatgattatgtattgttaatcatcatcat------tcatatagaaaaaaaa--tta--------------------gtaattagtttagagaataaaaagg-tccttttggggatagagggacttgaaccctcacgatttttaaagtcgacggattttcctcttactcaaaatttcattagtgtcgtattgacatgtagaatgggactctatctttattctcgtttgattagttcttttcgaa--------------agatctatcagaactacgatggagtgagtgatttgatcaatgaatattctattttttc-ttcaactttgaatttgattttcttaacatcgatcatttgagatgcaaatattcacaaatcgaataaatatt-agagtcttcgttaatcaattgaaat------actatttt------catacatatat------------------------gtattgaaacatatacacaaatagata----tctgttttttctcctccatcctttctcgaactcta----attttgatagattttgatagaatagatttctacctagaaaagaaatttatcgtcaactccgtttgttagaacagcttccattgagtctctgcacctatccctttttt-----ctcgtcgctttcttaactgaactttcccttgttttcgtaaagcaggatttggctcaggattgcccattgtgaattccagggtttctctgaatttgaaagttttcacttgttaagtttccataccaaggctcaatccaattaagtccgtagcg
>Lotus_herbaceus_HERB4
ctagctgcggtcgaggctccatctataaatgga--------------------------taatgctccgtct------atctataaat------------------------------------ggataaatttggggttttaaaggatatgagttcttgaaagtaaaagagcaatatcaacaaagttgatattgctcttttacttttttt----agtattcttctt-----------ttttatttta-----tacttcaatattctttagcattgtatatttcaacatgatcggttttatca----ttttt-attt----------------tatcaaatttt------aggggatgagtaagaa-----taaaaaatgataaaataaaaa--------ggggtcaaaat------agaaggctgggtgattttgacttagtat-----cggggcggatgtagccaagtggatcaaggcattagctgtggattctgatatccgccattttttctagta----ttagtatatagaaatcagaggtgctcttggctcgacatcgtttgttctattccactagaatccattgtttggggtatccctcggagaggatttgatgatgtaaatagtacatgatggagctcgagttgattcatttttcaggggcaagtatctaaggttagtggagattaataagttagaataacttcgtaagtaaacttttgatagagaaattgaaaggatccaattcgagcacggttcaaaagagtct---aaatttgtaggaattggtaaaacttttttgaccaaaagtgtatcctatggtaatcaaattcacttttt-attttt------atgattcttttagataaagaaaaaatggtatgttgctgccattttttgaaacgattaaagatcccgaagtaatgtctaaacccaatgattcaaggaaaagctaaatgattctggaacaagtaaataccattttcaaattgtctcaccaattctagtcgactgaaaaaaaaa---taggttc-----taaaaaagacgggcaagaaaaggggg-cagagaccgctcaataaaagaaa-tacct-aatttgttttcatttgagttagttgaaagttatccaatttgaggtatgaggttgcaagtacgaagagttattctttttttttt-----cattctgaaaacaaaaaa-----gaataaaataccgaaaccctag------t-ctaattgatttgataattttattgatctattttacat-----cataattttatacataaa--cataattttcaattttagcgagccgtacgaggagaaaacttcttatacgttt-ctagggggggg-tgtgttgttcatatatatctatcccagacacgaggattttcagtcctctgctctaccagctgagctatcccgaccattcttgacgaatcatcttca---------gtttataaaatgacttacgtctatgtcaactaaataaaaaaaa--ggactttggaaaaactca-------atagt-agt-------aatgattatgtattgttaatcatcatcat------tcatatagaaaaaaa---tta--------------------gtaattagtttagagaataaaaagg-tccttttggggatagagggacttgaaccctcacgatttttaaagtcgacggattttcctcttactcaaaatttcattagtgtcgtattgacatgtagaatgggactctatctttattctcgtttgattagttcttttcaaa--------------agatctatcagaactacgatggagtgagtgatttgatcaatgaatattctattttttc-ttcaactttgaatttgattttcttaacatcgatcatttgagatgcaaatattcacaaatcgaataaatatt-agagtcttcgttaatcaattgaaat------actatttt------catacatatat------------------------gtattgaaacatatacacaaatagata----tctgttttttctcctccatcctttctc------ta----attttgatagattttgatagaatagatttctacctagaaaagaaatttatcgtcaactccgtttgttagaacagcttccattgagtctctgcacctatccctttttt-----ctcgtcgctttcttaactgaactttcccttgttttcgtaaagcgggatttggctcaggattgcccattgtgaattccagggtttctctgaatttgaaagttttcacttgttaagtttccataccaaggctcaatccaattaagtccgtagcg
>Lotus_herbaceus_Kolakovsky
ctagctgcggtcgaggctccatctataaatgga--------------------------taatgctccgtct------atctataaat------------------------------------ggataaatttggggtttt------tatgagttcttgaaagtaaaagagcaatatcaacaaagtggatattgctcttttacttttttt----agtattcttctt-----------ttttatttta-----tacttcaatattctttagcattgtatatttcaacatgatcggttttatca----ttttt-attt----------------tatctaatttt------aggggatgagtaagaa-----taaaaaatgataaaataaaaa--------ggggtcaaaat------agaaggctgggtgattttgacttagtat-----cggggcggatgtagccaagtggatcaaggcattagctgtggattctgatatccgccattttttctagta----ttagtatatagaaatcagaggtgctcttggctcgacatcgtttgttctattccactagaatccattgtttggggtatccctcggagaggatttgatgatgtaaatagtacatgatggagctcgagttgattcatttttcaggggcaagtatctaaggttagtggagattaataagttagaataacttcgtaagtaaacttttgatagagaaattgaaaggatccaattcgagcacggttcaaaagagtca---aaatttgtaggaattggtaaaacttttttgaccaaaagtgtatcctatggtaatcaaattcacttttt-attttt------atgattcttttagataaagaaaaaatggtatgttgctgccattttttgaaacgattaaagatcccgaagtaatgtctaaacccaatgattcaaggaaaagctaaatgattctggaacaagtaaataccattttcaaattgtctcaccaattctagtcgactgaaaaaaaaa---taggttc-----taaaaaagacgggcaagaaaaggggg-cagagaccgctcaataaaagaaa-tacct-aatttgttttcatttgagttagttgaaagttatccaatttgaggtatgaggttgcaagtacgaagagttattctttttttttt-----cattctgaaaacaaaaaa-----gaataaaataccgaaaccctgg------t-ctaattgatttgataattttattgatctattttacat-----cataattttatacataaa--cataattttcaattttagcgagccgtacgaggagaaaacttcttatacgttt-ctagggggggg-tgtgttgttcatatatatctatcccannnnnnnnnnnnnnnnntcctctgctctaccagctgagctatcccgaccattcttgacgaatcatcttca---------gtttataaaatgacttaagtctatgtcaactaaataaaaaaaa--ggactttggaaaaactca-------atagt-agt-------aatgattatgtattgttaatcatcatcat------tcatatagaaaaaaa---tta--------------------gtaattagtttagagaataaaaagg-tccttttggggatagagggacttgaaccctcacgatttttaaagtcgacggattttcctcttactcaaaatttcattagtgtcgtattgacatgtagaatgggactctatctttattctcgtttgattagttcttttcaaa--------------agatctatcagaactacgatggagtgagtgatttgatcaatgaatattctattttttc-ttcaactttgaatttgattttcttaacatcgatcatttgagatgcaaatattcacaaatcgaataaatatt-agagtcttcgttaatcaattgaaat------actatttt------catacatatat------------------------gtattgaaacatatacacaaatagata----tctgttttttctcctccatcctttctcgaactcta----attttgatagattttgatagaatagatttctacctagaaaagaaatttatcgtcaactccgtttgttagaacagcttccattgagtctctgcacctatccctttttt-----ctggtcgctttcttaactgaactttcccttgttttcgtaaagcaggatttggctcaggattgcccattgtgaattccagggtttctctgaatttgaaagttttcacttgttaagtttccataccaaggctcaannnnnnnnnnnnnnnnnnn
>Lotus_herbaceus_Mm1
ctagctgcggtcgaggctccatctataaatgga--------------------------taatgctccgtct------atctataaat------------------------------------ggataaatttggggttttaaaggatatgagttcttgaaagtaaaagagcaatatcaacaaagttgatattgctcttttacttttttt----agtattcttctt-----------ttttatttta-----tacttcaatattctttagcattgtatatttcaacatgatcggttttatca----ttttt-attt----------------tatctaatttt------aggggatgagtaagaa-----taaaaaatgataaaaa-------------ggggtcaaaat------agaaggctgggtgattttgacttagtat-----cggggcggatgtagccaagnnnnnnnnnnnattagctgtggattctgatatccgccattttttctagta----ttagtatatagaaatcagaggtgctcttggctcgacatcgtttgttctattccactagaatccattgtttggggtatccctcggagaggatttgatgatgtaaatagtacatgatggagctcgagttgattcatttttcaggggcaagtatctaaggttagtggagattaataagttagaataacttcgtaagtaaacttttgatagagaaattgaaaggatccaattcgagcacggttcaaaagagtca---aaatttgtaggaattggtaaaacttttttgaccaaaagtgtaacctatggtaatcaaattcgcttttt-attttt------atgattcttttagataaagaaaaaatggtatgttgctgccattttttgaaacgattaaagatcccgaagtaatgtctaaacccaatgattcaaggaaaagctaaatgattctggaacaagtaaataccattttcaaattgtctcaccaattctagtcgactgaaaaaaaaa---taggttc-----taaaaaagacgggcaagaaaaggggg-cagagaccgctcaataaaagaaa-tacct-aatttgttttcatttgagttagttgaaagttatcaaatttgaggtatgaggttgcaagtacgaagagttattctttttttttt-----cattctgaaaacaaaaaa-----gaataaaataccgaaaccctag------t-ctaattgatttgataattttattgatctattttacat-----cataattttatacataaa--cataattttcaattttagcgagccgtacgaggagaaaacttcttatacgttt-ctagggggggg-tgtgttgttcatatatatctatcccagacacgaggattttcagtcctctgctctaccagctgagctatcccgaccattcttgacgaagcatcttca---------gtttataaaatgacttaagtctatgtcaactaaataaaaaaaa--ggactttggaaaaactca-------atagt-agt-------aatgattatgtattgttaatcatcatcat------tcatatagaaaaaaa---tta--------------------gtaattagtttagagaataaaaagg-tccttttggggatagagggacttgaaccctcacgatttttaaagtcgacggattttcctcttactcaaaatttcattagtgtcgtattgacctgtagaatgggactctatctttattctcgtttgattagttcttttcaaa--------------agatctatcagaactacgatggagtgagtgatttgatcaatgaatattctattttttc-ttcaactttgaatttgattttcttaacatcgatcatttgagatgcaaatattcacaaatcgaataaatatt-agagtcttcgttaatcaattgaaat------actatttt------catacatatatgtatat------------------gtattgaaacatatacacaaatagata----tctgttttttctcctccatcctttctcgaactcta----attttgatagattttgatagaatagatttctacctagaaaagaaatttatcgtcaactccgtttgttagaacagcttccattgagtctctgcacctatccctttttt-----ctcgtcgctttcttaactgaactttcccttgttttcgtaaagcaggatttggctcaggattgcccattgtgaattccagggtttctctgaatttgaaagttttcacttgttaagtttccataccaaggctcaatccaattaagtccgtagcg
>Lotus_herbaceus_Sh1
ctagctgcggttgaggctccatctataaatgga--------------------------taatgctccgtct------atctataaat------------------------------------ggataaatttgaggttttaaaggatatgagttcttgaaagtaaaagagcaatatcaactttgttgatattgctcttttacttttttt----agtattcttctt-----------ttttatttta-----tacttcaatattctttagcattgtatatttcaagatgatcggttttatca----ttttt-attt----------------tatctaatttt------aggggatgagtaagaa-----taaaaaatgataaaataaaaa--------ggggtcaaaat------agaaggctgggtgattttgacttagtat-----cggggcggatgtagccaagtggatcaaggcattagctgtggattctgatatccgccattttttctagta----ttagtatatagaaatcagaggtgctcttggctcgacatcgtttgttctattccactagaatccattgtttggggtatccctcggagaggatttgatgatgtaaatagtacatgatggagctcgagttgattcatttttcaggggcaagtatctaaggttagtggagattaataagttagaataacttcgtaagtaaacttttgatagagaaattgaaaggatccaattcgagcacggttcaaaagagtca---aaatttgtaggaattggtaaaacttttttgaccaaaagtgtatcctatggtaatcaaattcacttttt-attttt------atgattcttttagataaagaaaaaatggtatgttgctgccattttttgaaacgattaaagatcccgaagtaatgtctaaacccaatgattcaaggaaaagctaaatgattctggaacaagtaaataccattttcaaattgtctcaccaattctagtcgactgaaaaaaaaa---taggttc-----taaaaaaaacgggcaagaaaaggggg-cagagaccgctcaataaaagaaa-tacct-aatttgttttcatttgagttagttgaaagttatccaatttgaggtatgaggttgcaagtacgaagagttattcttttttttttt----cattctgaaaacaaaaaa-----gaataaaataccgaaaccctag------t-ctaattgatttgataattttattgatctattttacat-----cataattttatacataaa--cataattttcaattttagcgagccgtacgaggagaaaacttcttatacgttt-ctagggggggg-tgtgttgttcatatatatctatcccagacacgaggattttcagtcctctgctctaccagctgagctatcccgaccattcttgacgaatcatcttca---------gtttataaaatgacttaagtctatgtcaactaaataaaaaaaaa-ggactttggaaaaactca-------atagt-agt-------aatgattatgtattgttaatcatcatcat------tcatatagaaaaaaaa--tga--------------------gtaattagtttagagaataaaaagg-tccttttggggatagagggacttgaaccctcacgatttttaaagtcgacggattttcctcttactcaaaatttcattagtgtcgtattgacatgtagaatgggactctatctttattctcgtttgattagttcttttcaaa--------------agatctatcagaactacgatggaatgagtgatttgatcaatgaatattctattttttc-ttcaactttgaatttgattttcttaacatcgatcatttgagatgcaaatattcacaaatcgaataaatatt-agagtcttcgttaatcaattgaaat------actatttt------catacatatat------------------------gtattgaaacatatacacaaatagata----tctgttttttctcctccatcctttctcgaactcta----attttgatagattttgatagaatagatttctacctagaaaagaaatttatcgtcaactccgtttgttagaacagcttccattgagtctctgcacctatccctttttt-----ctcgtcgctttcttaactgaactttcccttgttttcgtaaagcaggatttggctcaggattgcccattgtgaattccagggtttctctgaatttgaaagttttcacttgttaagtttccataccaaggctcaatccaattaagtccgtagcg
>Lotus_herbaceus_So1
ctagctgcggtcgaggctccatctataaatgga--------------------------taatgctccgtct------atctataaat------------------------------------ggataaatttggggttttaaaggatatgagttcttgaaagtaaaagagcaatatcaactttgttgatattgctcttttacttttttt----agtattcttctt-----------ttttatttta-----tacttcaatattctttagcattgtatatttcaacatgatcggttttatca----ttttt-attt----------------tatctaatttt------aggggatgagtaagaa-----taaaaaatgataaaataaaa---------ggggtcaaaat------agaaggctgggtgattttgacttagtat-----cggggcggatgtagccaagtggatcaaggcattagctgtggattctgatatccgccattttttctagta----ttagtatatagaaatcagaggtgctcttggctcgacatcgtttgttctcttccactagaatccattgtttggggtatccctcggagaggatttgatgatgtaaatagtacatgatggagctcgagttgattcatttttcaggggcaaatatctaaggttagtggagattaataagttagaataacttcgtaagtaaacttttgatagagaaattgaaaggatccaattcgagcacggttcaaaagagtca---aaatttgtaggaattggtaaaacttttttgaccaaaagtgtatcctatggtaatcaaattcacttttt-attttt------atgattcttttagataaagaaaaaatggtatgttgctgccattttttgaaacgattaaagatcccgaagtaatgtctaaacccaatgattcaaggaaaagctaaatgattctggaacaagtaaataccattttcaaattgtctcaccaattctagtcgactgaaaaaaaaaaa-taggttc-----taaaaaagacgggcaagaaaaggggg-cagagaccgctcaataaaagaaa-tacct-aatttgttttcatttgagttagttgaaagttatccaaattgaggtatgaggttgcaagtacgaagagttattctttttttttt-----cattctgaaaacaaaaaa-----gaataaaataccgaaaccctag------t-ctaattgatttgataattttattgatctattttacatcatatcataattttatacataaa--cataattttcaattttagcgagccgtacgaggagaaaacttcttatacgttt-ctagggggggg-tgtgttgttcatatatatctatcccagacacgaggattttcagtcctctgctctaccagctgagctatcccgaccattcttgacgaatcatcttca---------gtttataaaatgacttaagtctatgtcaactaaataaaaaaaa--ggactttggaaaaactca-------atagt-agt-------aatgattatgtattgttaatcatcatcat------tcatatagaaaaaaa---tta--------------------gtaattagtttagagaataaaaagg-tccttttggggatagagggacttgaaccctcacgatttttaaagtcgacggattttcctcttactcaaaatttcattagtgtcgtattgacatgtagaatgggactctatctttattctcgtttgattagttcttttcaaa--------------agatctatcagaactacgatggagtgagtgatttgatcaatgaatattctattttttc-ttcaactttgaatttgattttcttaacatcgatcatttgagatgcaaatattcacaaatcgaataaatatt-agagtcttcgttaatcaattgaaat------actatttt------catacatatatgtatat------------------gtattgaaacatatacaccaatagata----tctgttttttctcctccaccctttctcgaactcta----attttgatagattttgatagaatagatttctacctagaaaagaaatttatcgtcaactccgtttgttagaacagcttccattgagtctctgcacctatccctttttt-----ctcgtcgctttcttaactgaactttcccttgttttcgtaaagcaggatttggctcaggattgcccgttgtgaattccagggtttctctgaatttgaaagttttcacttgttaagtttccataccaaggnnnnnnnnnnnnnnnnnnnnnnnn
>Lotus_herbaceus_Tr3
ctagctgcggtcgaggctccatctataaatgga--------------------------taatgctccgtct------atctataaat------------------------------------ggataaatttggggttttaaaggatatgagttcttgaaagtaaaagagcaatatcaactttgttgatattgctcttttacttttttt----agtattcttctt-----------ttttatttta-----tacttcaatattctttagcattgtatatttcaacatgatcggttttatca----ttttt-attt----------------tatctaatttt------aggggatgagtaagaa-----taaaaaatgataaaataaaa---------ggggtcaaaat------agaaggctgggtgattttgacttagtat-----cggggcggatgtagccaagtggatcaaggcattagctgtggattctgatatccgccattttttctagta----ttagtatatagaaatcagaggtgctcttggctcgacatcgtttgttctcttccactagaatccattgtttggggtatccctcggagaggatttgatgatgtaaatagtacatgatggagctcgagttgattcatttttcaggggcaaatatctaaggttagtggagattaataagttagaataacttcgtaagtaaacttttgatagagaaattgaaaggatccaattcgagcacggttcaaaagagtca---aaatttgtaggaattggtaaaacttttttgaccaaaagtgtatcctatggtaatcaaattcacttttt-attttt------atgattcttttagataaagaaaaaatggtatgttgctgccattttttgaaacgattaaagatcccgaagtaatgtctaaacccaatgattcaaggaaaagctaaatgattctggaacaagtaaataccattttcaaattgtctcaccaattctagtcgactgaaaaaaaaaaa-taggttc-----taaaaaagacgggcaagaaaaggggg-cagagaccgctcaataaaagaaa-tacct-aatttgttttcatttgagttagttgaaagttatccaaattgaggtatgaggttgcaagtacgaagagttattctttttttttt-----cattctgaaaacaaaaaa-----gaataaaataccgaaaccctag------t-ctaattgatttgataattttattgatctattttacatcatatcataattttatacataaa--cataattttcaattttagcgagccgtacgaggagaaaacttcttatacgttt-ctagggggggg-tgtgttgttcatatatatctatcccagacacgaggattttcagtcctctgctctaccagctgagctatcccgaccattcttgacgaatcatcttca---------gtttataaaatgacttaagtctatgtcaactaaataaaaaaaa--ggactttggaaaaactca-------atagt-agt-------aatgattatgtattgttaatcatcatcat------tcatatagaaaaaaa---tta--------------------gtaattagtttagagaataaaaagg-tccttttggggatagagggacttgaaccctcacgatttttaaagtcgacggattttcctcttactcaaaatttcattagtgtcgtattgacatgtagaatgggactctatctttattctcgtttgattagttcttttcaaa--------------agatctatcagaactacgatggagtgagtgatttgatcaatgaatattctattttttc-ttcaactttgaatttgattttcttaacatcgatcatttgagatgcaaatattcacaaatcgaataaatatt-agagtcttcgttaatcaattgaaat------actatttt------catacatatatgtatat------------------gtattgaaacatatacacaaatagata----tctgttttttctcctccaccctttctcgaactcta----attttgatagattttgatagaatagatttctacctagaaaagaaatttatcgtcaactccgtttgttagaacagcttccattgagtctctgcacctatccctttttt-----ctcgtcgctttcttaactgaactttcccttgttttcgtaaagcaggatttggctcaggattgcccgttgtgaattccagggtttctctgaatttgaaagttttcacttgttaagtttccataccaaggctcaatccaattaagtccgtagcg
>Lotus_herbaceus_x_D6
ctagctgcggtcgaggctccatctataaatgga--------------------------taatgctccgtct------atctataaat------------------------------------ggataaatttggggttttaaaggatatgagttcttgaaagtaaaagagcaatatcaactttgttgatattgctcttttacttttttt----agtattcttctt-----------ttttatttta-----tacttcaatattctttagcattgtatatttcaacatgatcggttttatca----ttttt-attt----------------tatctaatttt------aggggatgagtaagaa-----taaaaaatgataaaataaaaa--------ggggtcaaaat------agaaggctgggtgattttgacttagtat-----cggggcggatgtagccaagtggatcaaggcattagctgtggattctgatatccgccattttttctagta----ttagtatatagaaatcagaggtgctcttggctcgacatcgtttgttctattccactagaatccattgtttggggtatccctcggagaggatttgatgatgtaaatagtacatgatggagctcgagttgattcatttttcaggggcaagtatctaaggttagtggagattaataagttagaataacttcgtaagtaaacttttgatagagaaattgaaaggatccaattcgagcacggttcaaaagagtca---aaatttgtaggaattggtaaaacttttttgaccaaaagtgtatcctatggtaatcaaattcacttttt-attttt------atgattcttttagataaagaaaaaatggtatgttgctgccattttttgaaacgattaaagatcccgaagtaatgtctaaacccaatgattcaaggaaaagctaaatgattctggaacaagtaaataccattttcaaattgtctcaccaattctagtcgactgaaaaaaaaaaa-taggttc-----taaaaaagacgggcaagaaaaggggg-cagagaccgctcaataaaagaaa-tacct-aatttgttttcatttgagttagttgaaagttatccaatttgaggtatgaggttgcaagtacgaagagttattctttttttttt-----cattctgaaaacaaaaaa-----gaataaaataccgaaaccctag------t-ctaattgatttgataattttattgatctattttacat-----cataattttatacataaa--cataattttcaattttagcgagccgtacgaggagaaaacttcttatacgttt-ctagggggggg-tgtgttgttcatatatatctatcccagacacgaggattttcagtcctctgctctaccagctgagctatcccgaccattcttgacgaatcatcttca---------gtttataaaatgacttaagtctatgtcaactaaataaaaaaaa--ggactttggaaaaactca-------atagt-agt-------aatgattatgtattgttaatcatcatcat------tcatatagaaaaaaaa--tta--------------------gtaattagtttagagaataaaaagg-tccttttggggatagagggacttgaaccctcacgatttttaaagtcgacggattttcctcttactcaaaatttcattagtgtcgtattgacatgtagaatgggactctatctttattctcgtttgattagttcttttcgaa--------------agatctatcagaactacgatggagtgagtgatttgatcaatgaatattctattttttc-ttcaactttgaatttgattttcttaacatcgatcatttgagatgcaaatattcacaaatcgaataaatatt-agagtcttcgttaatcaattgaaat------actatttt------catacatatat------------------------gtattgaaacatatacacaaatagata----tctgttttttctcctccatcctttctcgaactcta----attttgatagattttgatagaatagatttctacctagaaaagaaatttatcgtcaactccgtttgttagaacagcttccattgagtctctgcacctatccctttttt-----ctcgtcgctttcttaactgaactttcccttgttttcgtaaagcaggatttggctcaggattgcccattgtgaattccagggtttctctgaatttgaaagttttcacttgttaagtttccataccaaggctcannnnnnnnnnnnnnnnnnnn
>Lotus_herbaceus_x_L_germanicus_PENT02
ctagctgcggtcgaggctccatctataaatgga--------------------------taatgctccgtct------atctataaat------------------------------------ggataaatttggggttttaaaggatatgagttcttgaaagtaaaagagcaatatcaacaaagttgatattgctcttttacttttttt----agtattcttctt-----------ttttatttta-----tacttcaatattctttagcattgtatatttcaacatgatcggttttatca----ttttt-attt----------------tatcaaatttt------aggggatgagtaagaa-----taaaaaatgataaaataaaaa--------ggggtcaaaat------agaaggctgggtgattttgacttagtat-----cggggcggatgtagccaagtggatcaaggcattagctgtggattctgatatccgccattttttctagta----ttagtatatagaaatcagaggtgctcttggctcgacatcgtttgttctattccactagaatccattgtttggggtatccctcggagaggatttgatgatgtaaatagtacatgatggagctcgagttgattcatttttcaggggcaagtatctaaggttagtggagattaataagttagaataacttcgtaagtaaacttttgatagagaaattgaaaggatccaattcgagcacggttcaaaagagtct---aaatttgtaggaattggtaaaacttttttgaccaaaagtgtatcctatggtaatcaaattcacttttt-attttt------atgattcttttagataaagaaaaaatggtatgttgctgccattttttgaaacgattaaagatcccgaagtaatgtctaaacccaatgattcaaggaaaagctaaatgattctggaacaagtaaataccattttcaaattgtctcaccaattctagtcgactgaaaaaaaaa---taggttc-----taaaaaagacgggcaagaaaaggggg-cagagaccgctcaataaaagaaa-tacct-aatttgttttcatttgagttagttgaaagttatccaatttgaggtatgaggttgcaagtacgaagagttattctttttttttt-----cattctgaaaacaaaaaa-----gaataaaataccgaaaccctag------c-ctaattgatttgataattttattgatctattttacat-----cataattttatacataaa--cataattttcaattttagcgagccgtacgaggagaaaacttcttatacgttt-ctagggggggg-tgtgttgttcatatatatctatcccagacacgaggattttcagtcctctgctctaccagctgagctatcccgaccattcttgacgaatcatcttca---------gtttataaaatgacttacgtctatgtcaactaaataaaaaaaa--ggactttggaaaaactca-------atagt-agt-------aatgattatgtattgttaatcatcatcat------tcatatagaaaaaaa---tta--------------------gtaattagtttagagaataaaaagg-tccttttggggatagagggacttgaaccctcacgatttttaaagtcgacggattttcctcttactcaaaatttcattagtgtcgtattgacatgtagaatgggactctatctttattctcgtttgattagttcttttcaaa--------------agatctatcagaactacgatggagtgagtgatttgatcaatgaatattctattttttc-ttcaactttgaatttgattttcttaacatcgatcatttgagatgcaaatattcacaaatcgaataaatatt-agagtcttcgttaatcaattgaaat------actatttt------catacatatat------------------------gtattgaaacatatacacaaatagata----tctgttttttctcctccatcctttctc------ta----attttgataga----------atagatttctacctagaaaagaaatttatcgtcaactccgtttgttagaacagcttccattgagtctctgcacctatccctttttt-----ctcgtcgctttcttaactgaactttcccttgttttcgtaaagcgggatttggctcaggattgcccattgtgaattccagggtttctctgaatttgaaagttttcacttgttaagtttccataccaaggctcaatccaattaagtccgtagcg
>Lotus_hirsutus_03052322
ctagctgcggtcgaggctccatctataaatgga--------------------------taatgctccgtct------atctataaat------------------------------------ggataattttggggttttaaaggatatgagttcttgaaagtaaaagagcaatatcaacaaagttgatattgctcttttacttttttt----agtattcttctt-----------ttttatttta-----tacttcaatattctttagcattgtatatttcaacatgatcggttttatca----ttttt-attt----------------tatctaatttt------aggggatgagtaagaa-----taaaaaatgataaaataaaaa--------ggggtcaaaataaaaatagaaggctgggtgattttgacttagtat-----cggggcggatgtagccaagtggatcaaggcattagctgtggattctgatatccgccattttttctagta----ttagtatatagaaatcagaggtgctcttggctcgacatcgtttgttctattccactagaatccattgtttggagtatccctcggagaggatttgatgatgtaaatagtacatgatggagctcgagttgattcatttttcaggggcaagtatctaaggttagtggagattaataagttagaataacttcgtaagtaaacttttgatagagaaattgaaaggatccaattcgagcacggttcaaaagagtct---aaatttgtaggaattggtaaaacttttttgaccaaaagtgtatcctatggtaatcaaattcacttttt-attttt------atgattcttttagataaagaaaaaatggtatgttgctgccattttttgaaacgattaaagatcccgaagtaatgtctaaacccaatgattcaaggaaaagctaaatgattctggaacaagtaaataccattttcaaattgtctcaccaattctagtcgactgaaaaaaaaaa--taggttc-----taaaaaagacgggcaagaaaaggggg-cagagaccgctcaataaaagaaa-tacct-aatttgttttcatttgagttagttgaaagttatccaatttgaggtatgaggttgcaagtacgaagagttattctttttttttt-----cattctgaaaacaaaaaa-----gaataaaataccgaaaccctag------t-ctaattgatttgataattttattgatctattttacat-----cataattttatacataaa--cataattttcaattttagcgagccgtacgaggagaaaacttcttatacgttt-ctagggggggg-tgtgttgttcatatatatctatcccannnnnnnnnnnnnnnnntcctctgctctaccagctgagctatcccgaccattcttgacgaatcatcttca---------gtttataaaatgacttacgtctatgtcaactaaataaaaaaa---ggactttggaaaaactca-------atagt-agt-------aatgattatgtattgttaatcatcatcat------tcatatagaaaaaaa---tga--------------------gtaattagtttagagaataaaaagg-tccttttggggatagagggacttgaaccctcacgatttttaaagtcgacggattttcctcttactcaaaatttcattagtgtcgtattgacatgtagaatgggactctatctttattctcgtttgattagttcttttcaaa--------------agatctatcagaactacgatggagtgagtgatttgatcaatgaatattctattttttc-ttcaactttgaatttgattttcttaacatcgatcatttgagatgcaaatattcacaaatcgaataaatatt-agagtcttcgttaatcaattgaaat------actatttt------catacatatat------------------------gtattgaaacatatacacaaatagata----tctgttttttctcctccatcctttctc------ta----attttgatagattttgatagaatagatttctacctagaaaagaaatttatcgtcaactccgtttgttagaacagcttccattgagtctctgcacctatccctttttt-----ctcgtcgctttcttaactgaactttcccttgttttcgtaaagcaggatttggctcaggattgcccattgtgaattccagggtttctctgaatttgaaagttttcacttgttaagtttccataccaaggctcaatccannnnnnnnnnnnnnn
>Lotus_hirsutus_03052323
ctagctgcggtcgaggctccatctataaatgga--------------------------taatgctccgtct------atctataaac------------------------------------ggataaatttggggttttaaaggatacgagttcttgaaagtaaaagagcaatatcaacaaagttgatattgctcttttacttttttt----agtattcttctt-----------atttatttta-----tacttcaatattctttagcattgtatatttcaacatgatcggttttatca----ttttt-attt----------------tatctaatttt------aggggatgagtaagaa-----taaaaaatgataaaaaaa----------gggggtcaaaat------agaaggctgggtgattttgacttagtat-----cggggcggatgtagccaagtggatcaaggcattagctgtggattctgatatccgccattttttctagta----ttagtatatagaaatcagaggtgctcttgactcgacatcgtttgttctattccactagaatccattgtttggggtatccctcggagaggatttgatgatgtaaatagtacatgatggagctcgagttgattcatttttcaggggcaagtatctaaggttagtggagattaataagttagaataacttcgtaagtaaacttttgatagagaaattgaaaggatccaattcgagcacggttcaaaagagtca---aaatttgtaggaattggtaaaacttttttgacaaaaagtgtatcctatggtaatcaaattcacttttt-cttttt------atgattcttttagataaagaaaaaatggtatgttgctgccattttttgaaacgatcaaagatcccgaagtaatgtctaaacccaatgattcaaggaaaagctaaatgattctggaacaagtaaataccattttcaaattgtctcaccaattctagtcgactgaaaaaaaaa---taggttc-----taaaaaagacgggcaagaaaaggggg-cagagaccgctcaataaaagaaa-tacct-aatttgttttcatttgagttagttgaaagttatccaatttgaggtatgaggttgcaagtacgaagagttcttctttttttttt-----cattctgaaaaaaaaaaa-----gaataaaataccgaaaccctag------t-ctaattgatttgataattttattgatctattttacat-----cataattttatacataaa--cataattttcaattttagcgagccgtacgaggagaaaacttcttatacgttttctagggggggg-tgtgttgttcatatatatctatcccannnnnnnnnnnnnnnnnnnnnnnnnnnnnnnnnnnnnnctatcccgaccattcttgacgaatcatcttca---------gtttataaaatgacttaagtctatgtcaactaaataaaaaaaa--ggactttggaaaaactcaattca--atagt-agt-------aatgattatgtattgttaatcatcatcat------tcatatagaaaaaaa---tta--------------------gtaattagtttagagaataaaaagg-tccttttggggatagagggacttgaaccctcacgatttttaaagtcgacggattttcctcttactcaaaatttcattagtgtcgtattgacatgtagaatgggactctatctttattctcgtttgattagttcttttcaaa--------------agatctatcagaactacgatggagtgagtgatttgatcaatgaatattctattttttc-ttcaactttgaatttgattttcttaacatcgatcatttgagatgcaaatattcacaaatcgaataaatatttagagttttcgttaatcaattgaaat------actatttt------catacatgtattcatacatatat------------gtattgaaacatatacacaaatagata----tctgttttttctcctcgatcctttctcgaactcta----attttgatagattttgatagaatagatttctacctagaaaagaaatttatcgtcaactccgtttgttagaacagcttccattgagtctctgcacctatccctttttt-----ctcgtcgctttcttaactgaactttcccttgttttcgtaaagcaggatttggctcaggattgcccattgtgaattccagggtttctctgaatttgaaagttttcacttgttaagtttccataccaaggctcaatccannnnnnnnnnnnnnn
>Lotus_hirsutus_03052351
ctagctgcggtcgaggctccatctataaatgga--------------------------taatgctccgtct------atctataaat------------------------------------ggataaatttggggttttaaaggatatgagttcttgaaagtaaaagagcaatatcaacaaagttgatattgctcttttacttttttt----agtattcttctt-----------ttttatttta-----tacttcaatattctttagcattgtatatttcaacatgatcggttttctca----ttttt-attt----------------tctctaatttt------aggggatgagtaagaa-----taaaaaatgagaaaataaaaa--------ggggtcagaat------agaaggctgggtgattttgacttagtat-----cggggcggatgtagccaagtggatcaaggcattagctgtggattctgatatccgccattttttctagta----ttagtatatagaaatcagaggtgctcttggctcgacatcgtttgttctattccactagaatccattgtttggggtatccctcggagaggatttgatgatgtaaatagtacatgatggagctcgagttgattcatttttcaggggcaagtatctaaggttagtggagattaataagttagaataacttcgtaagtaaacttttgatagagaaattgaaaggatccaattcgagcacggttcaaaagagtca---aaatttgtaggaattggtaaaacttttttgaccaaaagtgtatcctatggtaatcaaattcacttttt-attttt------atgattcttttagataaagaaaaaatggtatgttgctgccattttttgaaacgattaaagatcccgaagtaatgtctaaacccaatgattcaaggaaaagctaaatgattctggaacaagtaaataccattttcaaattgtctcaccaattctagtcgactgaaaaaaaa----taggttc-----taaaaaagacgggcaagaaaaggggg-cagagaccgctcaataaaagaaa-tacct-aatttgttttcatttgagttagttgaaagttatccaatttgaggtatgaggttgcaagtacgaagagttattctttttttttt-----cattctgaaaacaaaaaa-----gaataaaataccgaaaccctag------t-ctaattgatttgataattttattgatctattttacat-----cataattttatacataaa--cataattttcgattttagcgagccgtacgaggagaaaacttcttatacgttt-ctagggggggg-tgtgttgttcatatatatctatcccannnnnnnnnnnnnnnnntcctctgctctaccagctgagctatcccgaccattcttgacgaatcatcttca---------gtttataaaatgacttaagtctatgtcaactaaataaaaaaaa--ggactttggaaaaactca-------atagt-agt-------aatgattatgtattgttaatcatcatcat------tcatatagaaaaaaaa--tta--------------------gtaattagtttagaaaagaaaaagg-tccttttggggatagagggacttgaaccctcacgatttttaaagtcgacggattttcctcttactcaaaatttcattagtgtcgtattgacatgtagaatgggactctatctttattctcgtttgattagttcttttcaaa--------------agatctatcagaactacgatggagtgagtgatttgatcaatgaatattctattttttc-ttcaactttgaatttgattttcttaacatcgatcatttgagatgcaaatattcacaaatcgaataaatatt-agagtcttcgttaatcaattgaaat------actatttt------catacatatat------------------------gtattgaaacatatacacaaatagata----tctgttttttctcctccatcctttctcgaactcta----attttgatagattttgatagaatagatttctacctagaaaagaaatttatcgtcaactccgtttgttagaacagcttccattgagtctctgcacctatccctttttt-----ctcgtckctttcttaactgaactttcccttgttttcgtaaagcaggatttggctcaggattgcccattgtgaattccagggtttctctgaatttgaaagttttcacttgttaagtttccataccaaggctcaannnnnnnnnnnnnnnnnnn
>Lotus_hirsutus_1
ctagctgcggtcgaggctccatctataaatgga--------------------------taatgctccgtct------atctataaac------------------------------------ggataaatttggggttttaaaggatacgagttcttgaaagtaaaagagcaatatcaacaaagttgatattgctcttttacttttttt----agtattcttctt-----------atttatttta-----tacttcaatattctttagcattgtatatttcaacatgatcggttttatca----ttttt-attt----------------tatctaatttt------aggggatgagtaagaa-----taaaaaatgataaaaaaa----------gggggtcaaaat------agaaggctgggtgattttgacttagtat-----cggggcggatgtagccaagtggatcaaggcattagctgtggattctgatatccgccattttttctagta----ttagtatatagaaatcagaggtgctcttgactcgacatcgtttgttctattccactagaatccattgtttggggtatccctcggagaggatttgatgatgtaaatagtacatgatggagctcgagttgattcatttttcaggggcaagtatctaaggttagtggagattaataagttagaataacttcgtaagtaaacttttgatagagaaattgaaaggatccaattcgagcacggttcaaaagagtca---aaatttgtaggaattggtaaaacttttttgacaaaaagtgtatcctatggtaatcaaattcacttttt-cttttt------atgattcttttagataaagaaaaaatggtatgttgctgcccttttttgaaacgatcaaagatcccgaagtaatgtctaaacccaatgattcaaggaaaagctaaatgattctggaacaactaaataccattttcaaattgtctcaccaattctagtccactgaaaaaaaaa---taggttc-----taaaaaagacgggcaagaaaaggggg-cagagaccgctcaataaaagaaa-tacct-aatttgttttcatttgagttagttgaaagttatccaatttgaggtatgaggttgcaagtacgaagagttcttctttttttttt-----cattctgaaaaaaaaaaa-----gaataaaataccgaaaccctag------t-ctaattgatttgataattttattgatctattttacat-----cataattttatacataaa--cataattttcaattttagcgagccgtacgaggagaaaacttcttatacgttt-ctagggggggg-tgtgttgttcatatatatctatcccannnnnnnnnnnnnnnnnnnctctgctctaccagctgagctatcccgaccattcttgacgaatcatcttca---------gtttataaaatgacttaagtctatgtcaactaaataaaaaaaa--ggactttggaaaaactcaattca--atagt-agt-------aatgattatgtattgttaatcatcatcat------tcatatagaaaaaaa---tta--------------------gtaattagtttagagaataaaaagg-tccttttggggatagagggacttgaaccctcacgatttttaaagtcgacggattttcctcttactcaaaatttcattagtgtcgtattgacatgtagaatgggactctatctttattctcgtttgattagttcttttcaaa--------------agatctatcagaactacgatggagtgagtgatttgatcaatgaatattctattttttc-ttcaactttgaatttgattttcttaacatcgatcatttgagatgcaaatattcacaaatcgaataaatatttagagttttcgttaatcaattgaaat------actatttt------catacatgtattcatacatatat------------gtattgaaacatatacacaaatagata----tctgttttttctcctcgatcctttctcgaactcta----attttgatagattttgatagaatagatttctacctagaaaagaaatttatcgtcaactccgtttgttagaacagcttccattgagtctctgcacctatccctttttt-----ctcgtcgctttcttaactgaactttcccttgttttcgtaaagcaggatttggctcaggattgcccattgtgaattccagggtttctctgaatttgaaagttttcacttgttaagtttccataccaaggctcaatccaattaagtccgtagcg
>Lotus_hirsutus_1841
ctagctgcggtcgaggctccatctataaatgga--------------------------taatgctccgtct------atctataaat------------------------------------ggataaatttggggttttaaaggatatgagttcttgaaagtaaaagagcaatatcaacaaagttgatattgctcttttacttttttt----agtattcttctt-----------ttttctttta-----tacttcaatattctttagcattgtatatttcaacatgatcggttttatca----ttttt-attt----------------tatctaatttt------aggggatgagtaagaa-----taaaaaatgataaaataaaaa--------ggggtcaaaat------agaaggctgggtgattttgacttagtat-----cggggcggatgtagccaagtggatcaaggcattagctgtggattctgatatccgccattttttctagta----ttagtatatagaaatcagaggtgctcttggctcgacatcgtttgttctattccactagaatccattgtttggggtatccctcggagaggatttgatgatgtaaatagtacatgatggagctcgagttgattcatttttcaggggcaagtatctaaggttagtggagattaataagttagaataacttcgtaagtaaacttttgatagagaaattgaaaggatccaattcgagcacggttcaaaagagtca---aaatttgtaggaattggtaaaacttttttgaccaaaagtgtatcctatggtaatcaaattcacttttt-attttt------atgattcttttagataaagaaaaaatggtatgttgctgccattttttgaaacgattaaagatcccgaagtaatgtctaaacccaatgattcaaggaaaagctaaatgattctggaacaagtaaataccattttcaaattgtctcaccaattctagtcgactgaaaaaaaaa---taggttc-----taaaaaagacgggcaagaaaaggggg-cagagaccgctcaataaaaaaaa-tacct-aatttgttttcatttgagttagttgaaagttatccaatttgaggtatgaggttgcaagtacgaagagttattctttttttttt-----cattctgaaaaaaaaaaa-----gaataaaataccgaaaccctag------t-ctaattgatttgataattttattgatctattttacat-----cataattttatacataaa--cataattttcaattttagcgagccgtacgaggagaaaacttcttatacgttt-ctagggggggg-tgtgttgttcatatatatctatcccagacacgaggattttcagtcctctgctctaccagctgagctatcccgaccattcttgacgaatcatcttca---------gtttataaaatgacttaagtctatgtcaactaaataaaaaaaa--ggactttggaaaaactca-------atagt-agt-------aatgattatgtattgttaatcatcatcat------tcatatagaaaaaaa---tta--------------------gtaattagtttagagaataaaaagg-tccttttggggatagagggacttgaaccctcacgatttttaaagtcgacggattttcctcttactcaaaatttcattagtgtcgtattgacatgtagaatgggactctatctttattctcgtttgattagttcttttcaaa--------------agatctatcagaactacgatggagtgagtgatttgatcaatgaatattctattttttc-ttcaactttgaatttgattttcttaacatcgatcatttgagatgcaaatattcacaaatcgaataaatatt-agagtcttcgttaatcaattgaaat------actatttt------catacatatat------------------------gtattgaaacatatacacaaatagata----tctgttttttctcctcgatcctttctcgaactcta----attttgatagattttgatagaatagatttctacctagaaaagaaatttatcgtcaactccgtttgttagaacagcttccattgagtctctgcacctatccctttttt-----ctcgtcgctttcttaactgaactttcccttgttttcgtaaagcaggatttggctcaggattgcccattgtgaattccagggtttctctgaatttgaaagttttcacttgttaagtttccataccaaggctcaatccaattaagtccgtagcg
>Lotus_hirsutus_2058
ctagctgcggtcgaggctccatctataaatgga--------------------------taatgctccgtct------atctataaat------------------------------------ggataaattgggggttttaaaggatatgagttcttgaaagtaaaagagcaatatcaactttgttgatattgctcttttacttttttt----agtattcttctt-----------ttttctttta-----tacttcaatattctttagcattgtatatttcaacatgatcggttttatca----ttttt-attt----------------tatctaatttt------aggggatgagtaagaa-----taaaaaatgataaaataaaaa--------ggggtcaaaat------agaaggctgggtgattttgacttagtat-----cggggcggatgtagccaagtggatcaaggcattagctgtggattctgatatccgccattttttctagta----ttagtatatagaaatcagaggtgctcttggctcgacatcgtttgttctattccactagaatccattgtttggggtatccctcggagaggatttgatgatgtaaatagtacatgatggagctcgagttgattcatttttcaggggcaagtatctaaggttagtggagattaataagttagaataacttcgtaagtaaacttttgatagagaaattgaaaggatccaattcgagcacggttcaaaagagtca---aaatttgtaggaattggtaaaacttttttgaccaaaagtgtatcctatggtaatcaaattcacttttt-attttt------atgattcttttagataaagaaaaaatggtatgttgctgccattttttgaaacgattaaagatcccgaagtaatgtctaaacccaatgattcaaggaaaagctaaatgattctggaacaagtaaataccattttcaaattgtctcaccaattctagtcgactgaaaaaaaaa---taggttc-----taaaaaagacgggcaagaaaaggggg-cagagaccgctcaataaaaaaaa-tacct-aatttgttttcatttgagttagttgaaagttatccaatttgaggtatgaggttgcaagtacgaagagttattctttttttttt-----cattctgaaaaaaaaa-------gaataaaataccgaaaccctag------t-ctaattgatttgataattttattgatctattttacat-----cataattttatacataaa--cataattttcaattttagcgagccgtacgaggagaaaacttcttatacgttt-ctagggggggg-tgtgttgttcatatatatctatcccagacacgaggattttcagtcctctgctctaccagctgagctatcccgaccattcttgacgaatcatcttca---------gtttataaaatgacttaagtctatgtcaactaaataaaaaaaa--ggactttggaaaaactca-------atagt-agt-------aatgattatgtattgttaatcatcatcat------tcatatagaaaaaaa---tta--------------------gtaattagtttagagaataaaaagg-tccttttggggatagagggacttgaaccctcacgatttttaaagtcgacggattttcctcttactcaaaatttcattagtgtcgtattgacatgtagaatgggactctatctttattctcgtttgattagttcttttcaaa--------------agatctatcagaactacgatggagtgagtgatttgatcaatgaatattctattttttc-ttcaactttgaatttgattttcttaacatcgatcatttgagatgcaaatattcacaaatcgaataaatatt-agagtcttcgttaatcaattgaaat------actatttt------catacatatat------------------------gtattgaaacatatacacaaatagata----tctgttttttctcctcgatcctttctcgaactcta----attttgatagattttgatagaatagatttctacctagaaaagaaatttatcgtcaactccgtttgttagaacagcttccattgagtctctgcacctatccctttttt-----ctcgtcgctttcttaactgaactttcccttgttttcgtaaagcaggatttggctcaggattgcccattgtgaattccagggtttctctgaatttgaaagttttcacttgttaagtttccataccaaggctcaatccaattaagtccgtagcg
>Lotus_hirsutus_343816
ctagctgcggtcgaggctccatctataaatgga--------------------------taatgctccgtct------atctataaac------------------------------------ggataaatttggggttttaaaggatacgagttcttgaaagtaaaagagcaatatcaacaaagttgatattgctcttttacttttttt----agtattcttctt-----------atttatttta-----tacttcaatattctttagcattgtatatttcaacatgatcggttttatca----ttttt-attt----------------tatctaatttt------aggggatgagtaagaa-----taaaaaatgataaaaaaa----------gggggtcaaaat------agaaggctgggtgattttgacttagtat-----cggggcggatgtagccaagtggatcaaggcattagctgtggattctgatatccgccattttttctagta----ttagtatatagaaatcagaggtgctcttgactcgacatcgtttgttctattccactagaatccattgtttggggtatccctcggagaggatttgatgatgtaaatagtacatgatggagctcgagttgattcatttttcaggggcaagtatctaaggttagtggagattaataagttagaataacttcgtaagtaaacttttgatagagaaattgaaaggatccaattcgagcacggttcaaaagagtca---aaatttgtaggaattggtaaaacttttttgacaaaaagtgtatcctatggtaatcaaattcacttttt-cttttt------atgattcttttagataaagaaaaaatggtatgttgctgccattttttgaaacgatcaaagatcccgaagtaatgtctaaacccaatgattcaaggaaaagctaaatgattctggaacaagtaaataccattttcaaattgtctcaccaattctagtcgactgaaaaaaaaa---taggttc-----taaaaaagacgggcaagaaaaggggg-cagagaccgctcaataaaagaaa-tacct-aatttgttttcatttgagttagttgaaagttatccaatttgaggtatgaggttgcaagtacgaagagttcttctttttttttt-----cattctgaaaaaaaaaaa-----gaataaaataccgaaaccctag------t-ctaattgatttgataattttattgatctattttacat-----cataattttatacataaa--cataattttcaattttagcgagccgtacgaggagaaaacttcttatacgttttctagggggggg-tgtgttgttcatatatatctatcccagacacgaggattttcagtcctctgctctaccagctgagctatcccgaccattcttgacgaatcatcttca---------gtttataaaatgacttaagtctatgtcaactaaataaaaaaaa--ggactttggaaaaactcaattca--atagt-agt-------aatgattatgtattgttaatcatcatcat------tcatatagaaaaaaa---tta--------------------gtaattagtttagagaataaaaagg-tccttttggggatagagggacttgaaccctcacgatttttaaagtcgacggattttcctcttactcaaaatttcattagtgtcgtattgacatgtagaatgggactctatctttattctcgtttgattagttcttttcaaa--------------agatctatcagaactacgatggagtgagtgatttgatcaatgaatattctattttttc-ttcaactttgaatttgattttcttaacatcgatcatttgagatgcaaatattcacaaatcgaataaatatt-agagtcttcgttaatcaattgaaat------actatttt------catacatgtattcata----tat------------gtattgaaacatatacacaaatagata----tctgttttttctcctcgatcctttctcgaactcta----attttgatagattttgatagaatagatttctacctagaaaagaaatttatcgtcaactccgtttgttagaacagcttccattgagtctctgcacctatccctttttt-----ctcgtcgctttcttaactgaactttcccttgttttcgtaaagcaggatttggctcaggattgcccattgtgaattccagggtttctctgaatttgaaagttttcacttgttaagtttccataccaaggctcaatccaattaagtccgtagcg
>Lotus_hirsutus_4
ctagctgcggtcgaggctccatctataaatgga--------------------------taatgctccgtct------atctataaat------------------------------------ggataaatttggggttttaaaggatatgagttcttgaaagtaaaagagcaatatcaactttgttgatattgctcttttacttttttt----agtattcttctt-----------ttttatttta-----tacttcaatattctttagcattgtatatttcaacatgatcggttttatca----ttttt-attt----------------tatctaatttt------aggggatgagtaagaa-----taaaaaatgataaaataaaaa--------ggggtcaaaat------agaaggctgggtgattttgacttagtat-----cggggcggatgtagccaagtggatcaaggcattagctgtggattctgatatccgccattttttctagta----ttagtatatagaaatcagaggtgctcttggctcgacatcgtttgttctattccactagaatccattgtttggggtatccctcggagaggatttgatgatgtaaatagtacatgatggagctcgagttgattcatttttcaggggcaagtatctaaggttagtggagattaataagttagaataacttcgtaagtaaacttttgatagagaaattgaaaggatccaattcgagcacggttcaaaagagtca---aaatttgtaggaattggtaaaacttttttgaccaaaagtgtatcctatggtaatcaaattcacttttt-attttt------atgattcttttagataaagaaaaaatggtatgttgctgccattttttgaaacgattaaagatcccgaagtaatgtctaaacccaatgattcaaggaaaagctaaatgattctggaacaagtaaataccattttcaaattgtctcaccaattctagtcgactgaaaaaaaaa---taggttc-----taaaaaagacnggcaaaaaaaggggg-cagagaccgctcaataaaagaaa-tacct-aatttgttttcatttgagttagttgaaagttatccaatttgaggtatgaggttgcaagtacgaagagtttttctttttttttt-----cattctgaaaaaaaaaaa-----gaataaaataccgaaaccctag------t-ctaattgatttgataattttattgatctattttacat-----cataattttatacataaa--cataattttcaattttagcgagccgtacgaggagaaaacttcttatacgttt-ctagggggggg-tgtgttgttcatatatatctatcccannnnnnnnnnnnnnnnnnnctctgctctaccagctgagctatcccgaccattcttgacgaatcatcttca---------gtttataaaatgacttaagtctatgtcaactaaataaaaaaaa--ggactttggaaaaactca-------atagt-agt-------aatgattatgtattgttaatcatcatcat------tcatatagaaaaaaaa--tta--------------------gtaattagtttagagaataaaaagg-tccttttggggatagagggacttgaaccctcacgatttttaaagtcgacggattttcctcttactcaaaatttcattagtgtcgtattgacatgtagaatgggactctatctttattctcgtttgattagttcttttcgaa--------------agatctatcagaactacgatggagtgagtgatttgatcaatgaatattctattttttc-ttcaactttgaatttgattttcttaacatcgatcatttgagatgcaaatattcacaaatcgaataaatatt-agagtcttcgttaatcaattgaaat------actatttt------catacatatat------------------------gtattgaaacatatacacaaatagata----tctgttttttctcctccatcctttctcgaactcta----attttgatagattttgatagaatagatttctacctagaaaagaaatttatcgtcaactccgtttgttagaacagcttccattgagtctctgcacctatccctttttt-----ctcgtcgctttcttaactgaactttcccttgttttcgtaaagcaggatttggctcaggattgcccattgtgaattccagggtttctctgaatttgaaagttttcacttgttnnnnnnnnnnnnnnnnnnnnnnnnnnnnnnnnnnnnnnnnn
>Lotus_hirsutus_609
ctagctgcggtcgaggctccatctataaatgga--------------------------taatgctccgtct------atctataaac------------------------------------ggataaattttgggttttaaaggatacgagttcttgaaagtaaaagagcaatatcaactttgttgatattgctcttttacttttttt----agtattcttctt-----------atttatttta-----tacttcaatattctttagcattgtatatttcaacatgatcggttttatca----ttttt-attt----------------tatctaatttt------aggggatgagtaagaa-----taaaaaatgataaaaaaa----------gggggtcaaaat------agaaggctgggtgattttgacttagtat-----cggggcggatgtagccaagtggatcaaggcattagctgtggattctgatatccgccattttttctagta----ttagtatatagaaatcagaggtgctcttgactcgacatcgtttgttctattccactagaatccattgtttggggtatccctcggagaggatttgatgatgtaaatagtacatgatggagctcgagttgattcatttttcaggggcaagtatctaaggttagtggagattaataagttagaataacttcgtaagtaaacttttgatagagaaattgaaaggatccaattcgagcacggttcaaaagagtca---aaatttgtaggaattggtaaaacttttttgacaaaaagtgtatcctatggtaatcaaattcacttttt-cttttt------atgattcttttagataaagaaaaaatggtatgttgctgccattttttgaaacgatcaaagatcccgaagtaatgtctaaacccaatgattcaaggaaaagctaaatgattctggaacaagtaaataccattttcaaattgtctcaccaattctagtcgactgaaaaaaaaa---taggttc-----taaaaaagacgggcaagaaaaggggg-cagagaccgctcaataaaagaaa-tacct-aatttgttttcatttgagttagttgaaagttatccaatttgaggtatgaggttgcaagtacgaagagttcttctttttttttt-----cattctgaaaaaaaaaa------gaataaaataccgaaaccctag------t-ctaattgatttgataattttattgatctattttacat-----cataattttatacataaa--cataattttcaattttagcgagccgtacgaggagaaaacttcttatacgttt-ctagggggggg-tgtgttgttcatatatatctatcccagacacgaggattttcagtcctctgctctaccagctgagctatcccgaccattcttgacgaatcatcttca---------gtttataaaatgacttaagtctatgtcaactaaataaaaaaaa--ggactttggaaaaactcaattca--atagt-agt-------aatgattatgtattgttaatcatcatcat------tcatatagaaaaaaa---tta--------------------gtaattagtttagagaataaaaagg-tccttttggggatagagggacttgaaccctcacgatttttaaagtcgacggattttcctcttactcaaaatttcattagtgtcgtattgacatgtagaatgggactctatctttattctcgtttgattagttcttttcaaa--------------agatctatcagaactacgatggagtgagtgatttgatcaatgaatattctattttttc-ttcaactttgaatttgattttcttaacatcgatcatttgagatgcaaatattcacaaatcgaataaatatttagagtcttcgttaatcaattgaaat------actatttt------catacatgtattcatacatatat------------gtattgaaacatatacacaaatagata----tctgttttttctcctcgatcctttctcgaactcta----attttgatagattttgatagaatagatttctacctagaaaagaaatttatcgtcaactccgtttgttagaacagcttccattgagtctctgcacctatccctttttt-----ctcgtcgctttcttaactgaactttcccttgttttcgtaaagcaggatttggctcaggattgcccattgtgaattccagggtttctctgaatttgaaagttttcacttgttaagtttccataccaaggctcaatccaattaagtccgtagcg
>Lotus_hirsutus_626236
ctagctgcggtcgaggctccatctataaatgga--------------------------taatgctccgtct------atctataaac------------------------------------ggataaatttggggttttaaaggatacgagttcttgaaagtaaaagagcaatatcaactttgttgatattgctcttttacttttttt----agtattcttctt-----------atttatttta-----tacttcaatattctttagcattgtatatttcaacatgatcggttttatca----ttttt-attt----------------tatctaatttt------aggggatgagtaagaa-----taaaaaatgataaaaaaa----------gggggtcaaaat------agaaggctgggtgattttgacttagtat-----cggggcggatgtagccaagtggatcaaggcattagctgtggattctgatatccgccattttttctagta----ttagtatatagaaatcagaggtgctcttgactcgacatcgtttgttctattccactagaatccattgtttggggtatccctcggagaggatttgatgatgtaaatagtacatgatggagctcgagttgattcatttttcaggggcaagtatctaaggttagtggagattaataagttagaataacttcgtaagtaaacttttgatagagaaattgaaaggatccaattcgagcacggttcaaaagagtca---aaatttgtaggaattggtaaaacttttttgacaaaaagtgtatcctatggtaatcaaattcacttttt-cttttt------atgattcttttagataaagaaaaaatggtatgttgctgccattttttgaaacgatcaaagatcccgaagtaatgtctaaacccaatgattcaaggaaaagctaaatgattctggaacaagtaaataccattttcaaattgtctcaccaattctagtcgactgaaaaaaaaa---taggttc-----taaaaaagacgggcaagaaaaggggg-cagagaccgctcaataaaagaaa-tacct-aatttgttttcatttgagttagttgaaagttatccaatttgaggtatgaggttgcaagtacgaagagttcttctttttttttt-----cattctgaaaaaaaaaaa-----gaataaaataccgaaaccctag------t-ctaattgatttgataattttattgatctattttacat-----cataattttatacataaa--cataattttcaattttagcgagccgtacgaggagaaaacttcttatacgttt-ctagggggggg-tgtgttgttcatatatatctatcccannnnnnnnnnnnnnnnnnnnnnnnnnnnnnnagctgagctatcccgaccattcttgacgaatcatcttca---------gtttataaaatgacttaaktctatgtcaactaaataaaaaaaa--ggactttggaaaaactcaattca--atagt-agt-------aatgattatgtattgttaatcatcatcat------tcatatagaaaaaaa---tta--------------------gtaattaktttagagaataaaaagg-tccttttggggatagagggacttgaaccctcacgatttttaaagtcgacggattttcctcttactcaaaatttcattagtgtcgtattgacatgtagaatgggactctatctttattctcgtttgattagttcttttcaaa--------------agatctatcagaactacgatggagtgagtgatttgatcaatgaatattctattttttc-ttcaactttgaatttgattttcttaacatcgatcatttgagatgcaaatattcacaaatcgaataaatatttagagtcttcgttaatcaattgaaat------actatttt------catacatgtattcatacatatat------------gtattgaaacatatacacaaatagata----tctgttttttctcctcgatcctttctcgaactcta----attttgatagattttgatagaatagatttctacctagaaaagaaatttatcgtcaactccgtttgttagaacagcttccattgagtctctgcacctatccctttttt-----ctcgtcgctttcttaactgaactttcccttgttttcgtaaagcaggatttggctcaggattgcccattgtgaattccagggtttctctgaatttgaaagttttcacttgttaagtttccatannnnnnnnnnnnnnnnnnnnnnnnnnnnnn
>Lotus_hirsutus_7
ctagctgcggtcgaggctccatctataaatgga--------------------------taatgctccgtct------atctataaat------------------------------------ggataaatttggggttttaaaggatatgagttcttgaaagtaaaagagcaatatcaactttgttgatattgctcttttacttttttt----agtattcttctt-----------ttttatttta-----tacttcaatattctttagcattgtatatttcaacatgatcggttttatca----ttttt-attt----------------tatctaatttt------aggggatgagtaagaa-----taaaaaatgataaaataaaaa--------ggggtcaaaat------agaaggctgggtgattttgacttagtat-----cggggcggatgtagccaagtggatcaaggcattagctgtggattctgatatccgccattttttctagta----ttagtatatagaaatcagaggtgctcttggctcgacatcgtttgttctattccactagaatccattgtttggggtatccctcggagaggatttgatgatgtaaatagtacatgatggagctcgagttgattcatttttcaggggcaagtatctaaggttagtggagattaataagttagaataacttcgtaagtaaacttttgatagagaaattgaaaggatccaattcgagcacggttcaaaagagtca---aaatttgtaggaattggtaaaacttttttgaccaaaagtgtatcctatggtaatcaaattcacttttt-attttt------atgattcttttagataaagaaaaaatggtatgttgctgccattttttgaaacgattaaagatcccgaagtaatgtctaaacccaatgattcaaggaaaagctaaatgattctggaacaagtaaataccattttcaaattgtctcaccaattctagtcgactgaaaaaaaaa---taggttc-----taaaaaagacgggcaagaaaaggggg-cagagaccgctcaataaaagaaa-tacct-aatttgttttcatttgagttagttgaaagttatccaatttgaggtatgaggttgcaagtacgaagagttattctttttttttt-----cattctgaaaacaaaaaa-----gaataaaataccgaaaccctag------t-ctaattgatttgataattttattgatctattttacat-----cataattttatacataaa--cataattttcaattttagcgagccgtacgaggagaaaacttcttatacgttt-ctagggggggg-tgtgttgttcatatatatctatcccannnnnnnnnnnnnnnnnnnctctgctctaccagctgagctatcccgaccattcttgacgaatcatcttca---------gtttataaaatgacttaagtctatgtcaactaaataaaaaaaa--ggactttggaaaaactca-------atagt-agt-------aatgattatgtattgttaatcatcatcat------tcatatagaaaaaaaa--tta--------------------gtaattagtttagagaataaaaagg-tccttttggggatagagggacttgaaccctcacgatttttaaagtcgacggattttcctcttactcaaaatttcattagtgtcgtattgacatgtagaatgggactctatctttattctcgtttgattagttcttttcgaa--------------agatctatcagaactacgatggagtgagtgatttgatcaatgaatattctattttttc-ttcaactttgaatttgattttcttaacatcgatcatttgagatgcaaatattcacaaatcgaataaatatt-agagtcttcgttaatcaattgaaat------actatttt------catacatatat------------------------gtattgaaacatatacacaaatagata----tctgttttttctcctccatcctttctcgaactcta----attttgatagattttgatagaatagatttctacctagaaaagaaatttatcgtcaactccgtttgttagaacagcttccattgagtctctgcacctatccctttttt-----ctcgtcgctttcttaactgaactttcccttgttttcgtaaagcaggatttggctcaggattgcccattgtgaattccagggtttctctgaatttgaaagttttcacttgttaagtttccataccaaggctcaatccaattaagtccgtagcg
>Lotus_hirsutus_D11
ctagctgcggtcgaggctccatctataaatgga--------------------------taatgctccgtct------atctataaat------------------------------------ggataaatttggggttttaaaggatatgagttcttgaaagtaaaagagcaatatcaactttgttgatattgctcttttacttttttt----agtattcttctt-----------ttttatttta-----tacttcaatattctttagcattgtatatttcaacatgatcggttttatca----ttttt-attt----------------tatctaatttt------aggggatgagtaagaa-----taaaaaatgataaaataaaaa--------ggggtcaaaat------agaaggctgggtgattttgacttagtat-----cggggcggatgtagccaagtggatcaaggcattagctgtggattctgatatccgccattttttctagta----ttagtatatagaaatcagaggtgctcttggctcgacatcgtttgttctattccactagaatccattgtttggggtatccctcggagaggatttgatgatgtaaatagtacatgatggagctcgagttgattcatttttcaggggcaagtatctaaggttagtggagattaataagttagaataacttcgtaagtaaacttttgatagagaaattgaaaggatccaattcgagcacggttcaaaagagtca---aaatttgtaggaattggtaaaacttttttgaccaaaagtgtatcctatggtaatcaaattcacttttt-attttt------atgattcttttagataaagaaaaaatggtatgttgctgccattttttgaaacgattaaagatcccgaagtaatgtctaaacccaatgattcaaggaaaagctaaatgattctggaacaagtaaataccattttcaaattgtctcaccaattctagtcgactgaaaaaaaaa---taggttc-----taaaaaagacgggcaagaaaaggggg-cagagaccgctcaataaaagaaa-tacct-aatttgttttcatttgagttagttgaaagttatccaatttgaggtatgaggttgcaagtacgaagagttattctttttttttt-----cattctgaaaacaaaaaa-----gaataaaataccgaaaccctag------t-ctaattgatttgataattttattgatctattttacat-----cataattttatacataaa--cataattttcaattttagcgagccgtacgaggagaaaacttcttatacgttt-ctagggggggg-tgtgttgttcatatatatctatcccagacacgaggattttcagtcctctgctctaccagctgagctatcccgaccattcttgacgaatcatcttca---------gtttataaaatgacttaagtctatgtcaactaaataaaaaaaa--ggactttggaaaaactca-------atagt-agt-------aatgattatgtattgttaatcatcatcat------tcatatagaaaaaaaa--tta--------------------gtaattagtttagagaataaaaagg-tccttttggggatagagggacttgaaccctcacgatttttaaagtcgacggattttcctcttactcaaaatttcattagtgtcgtattgacatgtagaatgggactctatctttattctcgtttgattagttcttttcgaa--------------agatctatcagaactacgatggagtgagtgatttgatcaatgaatattctattttttc-ttcaactttgaatttgattttcttaacatcgatcatttgagatgcaaatattcacaaatcgaataaatatt-agagtcttcgttaatcaattgaaat------actatttt------catacatatat------------------------gtattgaaacatatacacaaatagata----tctgttttttctcctccatcctttctcgaactcta----attttgatagattttgatagaatagatttctacctagaaaagaaatttatcgtcaactccgtttgttagaacagcttccattgagtctctgcacctatccctttttt-----ctcgtcgctttcttaactgaactttcccttgttttcgtaaagcaggatttggctcaggattgcccattgtgaattccagggtttctctgaatttgaaagttttcacttgttaagtttccataccaaggctcaatccaattaagtccgtagcg
>Lotus_hirsutus_D12
ctagctgcggtcgaggctccatctataaatgga--------------------------taatgctccgtct------atctataaat------------------------------------ggataaatttggggttttaaaggatatgagttcttgaaagtaaaagagcaatatcaactttgttgatattgctcttttacttttttt----agtattcttctt-----------ttttctttta-----tacttcaatattctttagcattgtatatttcaacatgatcggttttatca----ttttt-attt----------------tatctaatttt------aggggatgagtaagaa-----taaaaaatgataaaataaaaa--------ggggtcaaaat------agaaggctgggtgattttgacttagtat-----cggggcggatgtagccaagtggatcaaggcattagctgtggattctgatatccgccattttttctagta----ttagtatatagaaatcagaggtgctcttggctcgacatcgtttgttctattccactagaatccattatttggggtatccctcggagaggatttgatgatgtaaatagtacatgatggagctcgagttgattcatttttcaggggcaagtatctaaggttagtggagattaataagttagaataacttcgtaagtaaacttttgatagagaaattgaaaggatccaattcgagcacggttcaaaagagtca---aaatttgtaggaattggtaaaacttttttgaccaaaagtgtatcctatggtaatcaaattcacttttt-attttt------atgattcttttagataaagaaaaaatggtatgttgctgccattttttgaaacgattaaagatcccgaagtaatgtctaaacccaatgattcaaggaaaagctaaatgattctggaacaagtaaataccattttcaaattgtctcaccaattctagtcgactgaaaaaaaaa---taggttc-----taaaaaagacgggcaagaaaaggggg-cagagaccgctcaataaaaaaaa-tacct-aatttgttttcatttgagttagttgaaagttatccaatttgaggtatgaggttgcaagtacgaagagttattctttttttttt-----cattctgaaaaaaaaaaa-----gaataaaataccgaaaccctag------t-ctaattgatttgataattttattgatctattttacat-----cataattttatacataaa--cataattttcaattttagcgagccgtacgaggagaaaacttcttatacgttt-ctagggggggg-tgtgttgttcatatatatctatcccagacacgaggattttcagtcctctgctctaccagctgagctatcccgaccattcttgacgaatcatcttca---------gtttataaaatgacttaagtctatgtcaactaaataaaaaaa---ggactttggaaaaactca-------atagt-agt-------aatgattatgtattgttaatcatcatcat------tcatatagaaaaaaa---tga--------------------gtaattagtttagagaataaaaagg-tccttttggggatagagggacttgaaccctcacgatttttaaagtcgacggattttcctcttactcaaaatttcattagtgtcgtattgacatgtagaatgggactctatctttattctcgtttgattagttcttttcaaa--------------agatctatcagaactacgatggagtgagtgatttgatcaatgaatattctattttttc-ttcaactttgaatttgattttcttaacatcgatcatttgagatgcaaatattcacaaatcgaataaatatt-agagtcttcgttaatcaattgaaat------actatttt------catacatatat------------------------gtattgaaacatatacacaaatagata----tctgttttttctcctcgatcctttctcgaactcta----attttgatagattttgatagaatagatttctacctagaaaagaaatttatcgtcaactccgtttgttagaacagcttccattgagtctctgcacctatccctttttt-----ctcgtcgctttcttaactgaactttcccttgttttcgtaaagcaggatttggctcaggattgcccattgtgaattccagggtttctctgaatttgaaagttttcacttgttaagtttccataccaaggctcaatccaattaagtccgtagcg
>Lotus_hirsutus_D13
ctagctgcggtcgaggctccatctataaatgga--------------------------taatgctccgtct------atctataaat------------------------------------ggataaatttggggttttaaaggatatgagttcttgaaagtaaaagagcaatatcaactttgttgatattgctcttttacttttttt----agtattcttctt-----------ttttctttta-----tacttcaatattctttagcattgtatatttcaacatgatcggttttatca----ttttt-attt----------------tatctaatttt------aggggatgagtaagaa-----taaaaaatgataaaataaaaa--------ggggtcaaaat------agaaggctgggtgattttgacttagtat-----cggggcggatgtagccaagtggatcaaggcattagctgtggattctgatatccgccattttttctagta----ttagtatatagaaatcagaggtgctcttggctcgacatcgtttgttctattccactagaatccattgtttggggtatccctcggagaggatttgatgatgtaaatagtacatgatggagctcgagttgattcatttttcaggggcaagtatctaaggttagtggagattaataagttagaataacttcgtaagtaaacttttgatagagaaattgaaaggatccaattcgagcacggttcaaaagagtca---aaatttgtaggaattggtaaaacttttttgaccaaaagtgtatcctatggtaatcaaattcacttttt-attttt------atgattcttttagataaagaaaaaatggtatgttgctgccattttttgaaacgattaaagatcccgaagtaatgtctaaacccaatgattcaaggaaaagctaaatgattctggaacaagtaaataccattttcaaattgtctcaccaattctagtcgactgaaaaaaaaaa--taggttc-----taaaaaagacgggcaagaaaaggggg-cagagaccgctcaataaaaaaaa-tacct-aatttgttttcatttgagttagttgaaagttatccaatttgaggtatgaggttgcaagtacgaagagttattctttttttttt-----cattctgaaaaaaaaaaa-----gaataaaataccgaaaccctag------t-ctaattgatttgataattttattgatctattttacat-----cataattttatacataaa--cataattttcaattttagcgagccgtacgaggagaaaacttcttatacgttt-cta-ggggggg-tgtgttgttcatatatatctatcccagacacgaggattttcagtcctctgctctaccagctgagctatcccgaccattcttgacgaatcatcttca---------gtttataaaatgacttaagtctatgtcaactaaataaaaaaa---ggactttggaaaaactca-------atagt-agt-------aatgattatgtattgttaatcatcatcat------tcatatagaaaaaaa---tta--------------------gtaattagtttagagaataaaaagg-tccttttggggatagagggacttgaaccctcacgatttttaaagtcgacggattttcctcttactcaaaatttcattagtgtcgtattgacatgtagaatgggactctatctttattctcgtttgattagttcttttcaaa--------------agatctatcagaactacgatggagtgagtgatttgatcaatgaatattctattttttc-ttcaactttgaatttgattttcttaacatcgatcatttgagatgcaaatattcacaaatcgaataaatatt-agagtcttcgttaatcaattgaaat------actatttt------catacatatat------------------------gtattgaaagatatacacaaatagata----tctgttttttctcctcgatcctttctcgaactctatctaattttgatagattttgatagaatagatttctacctagaaaagaaatttatcgtcaactccgtttgttagaacagcttccattgagtctctgcacctatccctttttt-----ctcgtcgctttcttaactgaactttcccttgttttcgtaaagcaggatttggctcaggattgcccattgtgaattccagggtttctctgaatttgaaagttttcacttgttaagtttccataccaaggctcaatccaattaagtccgtagcg
>Lotus_hirsutus_GC3
ctagctgcggtcgaggctccatctataaatgga--------------------------taatgctccgtct------atctataaat------------------------------------ggataaatttggggttttaaaggatatgagttcttgaaagtaaaagagcaatatcaacaaagttgatattgctcttttacttttttt----agtattcttctt-----------ttttctttta-----tacttcaatattctttagcattgtatatttcaacatgatcggttttatca----ttttt-attt----------------tatctaatttt------aggggatgagtaagaa-----taaaaaatgataaaataaaaa--------ggggtcaaaat------agaaggctgggtgattttgacttagtat-----cggggcggatgtagccaagtggatcaaggcattagctgtggattctgatatccgccattttttctagta----ttagtatatagaaatcagaggtgctcttggctcgacatcgtttgttctattccactagaatccattgtttggggtatccctcggagaggatttgatgatgtaaatagtacatgatggagctcgagttgattcatttttcaggggcaagtatctaaggttagtggagattaataagttagaataacttcgtaagtaaacttttgatagagaaattgaaaggatccaattcgagcacggttcaaaagagtca---aaatttgtaggaattggtaaaacttttttgaccaaaagtgtatcctatggtaatcaaattcacttttt-attttt------atgattcttttagataaagaaaaaatggtatgttgctgccattttttgaaacgattaaagatcccgaagtaatgtctaaacccaatgattcaaggaaaagctaaatgattctggaacaagtaaataccattttcaaattgtctcaccaattctagtcgactgaaaaaaaaa---taggttc-----taaaaaagacgggcaagaaaaggggg-cagagaccgctcaataaaaaaaa-tacct-aatttgttttcatttgagttagttgaaagttatccaatttgaggtatgaggttgcaagtacgaagagttnttctttttttttt-----cattctgaaaaaaaaaaa-----gaataaaataccgaaaccctag------t-ctaattgatttgataattttattgatctattttacat-----cataattttatacataaa--cataattttcaattttagcgagccgtacgaggagaaaacttcttatacgttt-ctagggggggg-tgtgttgttcatatatatctatcccannnnnnnnnnnnnnnnnnnctctgctctaccagctgagctatcccgaccattcttgacgaatcatcttca---------gtttataaaatgacttaagtctatgtcaactaaataaaaaaaa--ggactttggaaaaactca-------atagt-agt-------aatgattatgtattgttaatcatcatcat------tcatatagaaaaaaa---tta--------------------gtaattagtttagagaataaaaagg-tccttttggggatagagggacttgaaccctcacgatttttaaagtcgacggattttcctcttactcaaaatttcattagtgtcgtattgacatgtagaatgggactctatctttattctcgtttgattagttcttttcaaa--------------agatctatcagaactacgatggagtgagtgatttgatcaatgaatattctattttttc-ttcaactttgaatttgattttcttaacatcgatcatttgagatgcaaatattcacaaatcgaataaatatt-agagtcttcgttaatcaattgaaat------actatttt------catagatatat------------------------gtattgaaacatatacacaaatagata----tctgttttttctcctcgatcctttctcgaactcta----attttgatagattttgatagaatagatttctacctagaaaagaaatttatcgtcaactccgtttgttagaacagcttccattgagtctctgcacctatccctttttt-----ctcgtcgctttcttaactgaactttcccttgttttcgtaaagcaggatttggctcaggattgcccattgtgaattccagggtttctctgaatttgaaagttttcacttgttaagtttccataccaaggctcaatccaattaagtccgtagcg
>Lotus_hirsutus_HIRS1
ctagctgcggtcgaggctccatctataaatgga--------------------------taatgctccgtct------atctataaac------------------------------------ggataaattgggggttttaaaggatacgagttcttgaaagtaaaagagcaatatcaacaaagttgatattgctcttttacttttttt----agtattcttctt-----------atttatttta-----tacttcaatattctttagcattgtatatttcaacatgatcggttttatca----ttttt-attt----------------tatctaatttt------aggggatgagtaagaa-----taaaaaatgataaaaaaaa---------gggggtcaaaat------agaaggctgggtgattttgacttagtat-----cggggcggatgtagccaagtggatcaaggcattagctgtggattctgatatccgccattttttctagta----ttagtatatagaaatcagaggtgctcttgactcgacatcgtttgttctattccactagaatccattgtttggggtatccctcggagaggatttgatgatgtaaatagtacatgatggagctcgagttgattcatttttcaggggcaagtatctaaggttagtggagattaataagttagaataacttcgtaagtaaactttttatagagaaattgaaaggatccaattcgagcacggttcaaaagagtca---aaatttgtaggaattggtaaaacttttttgacaaaaagtgtatcctatggtaatcaaattcacttttt-cttttt------atgattcttttagataaagaaaaaatggtatgttgctgccattttttgaaacgattaaagatcccgaagtaatgtctaaacccaatgattcaaggaaaagctaaatgattctggaacaagtaaataccattttcaaattgtctcaccaattctagtcgactgaaaaaaaaa---taggttc-----taaaaaagacgggcaagaaaaggggg-cagagaccgctcaataaaagaaa-tacct-aatttgttttcatttgagttagttgaaagttatccaatttgaggtatgaggttgcaagtacgaagagttcttcttttttttttt----cattctgaaaaaaaaaa------gaataaaataccgaaaccctag------t-ctaattgatttgataattttattgatctattttacat-----cataattttatacataaa--cataattttcaattttagcgagccgtacgaggagaaaacttcttatacgttt-ctaggggggg--tgtgttgttcatatatatctatcccagacacgaggattttcagtcctctgctctaccagctgagctatcccgaccattcttgacgaatcatcttca---------gtttataaaatgacttaagtctatgtcaactaaataaaaaaaa--ggactttggaaaaactcaattca--atagt-agt-------aatgattatgtattgttaatcatcatcat------tcatatagaaaaaaa---tta--------------------gtaattagtttagagaataaaaagg-tccttttggggatagagggacttgaaccctcacgatttttaaagtcgacggattttcctcttactcaaaatttcattagtgtcgtattgacatgtagaatgggactctatctttattctcgtttgattagttcttttcaaa--------------agatctatcagaactacgatggagtgagtgatttgatcaatgaatattctattttttc-ttcaactttgaatttgattttcttaacatcgatcatttgagatgcaaatattcacaaatcgaataaatatt-agagtcttcgttaatcaattgaaat------actatttt------catacatatattcatacatatat------------gtattgaaacatatacacaaatagata----tctgttttttctcctcgatcctttctcgaactcta----attttgatagattttgatagaatagatttctacctagaaaagaaatttatcgtcaactccgtttgttagaacagcttccattgagtctctgcacctatccctttttt-----ctcgtcgctttcttaaccgaactttcccttgttttcgtaaagcaggatttggctcaggattgcccattgtgaattccagggtttctctgaatttgaaagttttcacttgttaagtttccataccaaggctcaatccaattaagtccgtagcg
>Lotus_hirsutus_HIRS2
ctagctgcggtcgaggctccatctataaatgga--------------------------taatgctccgtct------atctataaat------------------------------------ggataaatttggggttttaaaggatatgagttcttgaaagtaaaagagcaatatcaactttgttgatattgctcttttacttttttt----agtattcttctt-----------ttttctttta-----tacttcaatattctttagcattgtatatttcaacatgatcggttttatca----ttttt-attt----------------tatctaatttt------aggggatgagtaagaa-----taaaaaatgataaaataaaaa--------ggggtcaaaat------agaaggctgggtgattttgacttagtat-----cggggcggatgtagccaagtggatcaaggcattagctgtggattctgatatccgccattttttctagta----ttagtatatagaaatcagaggtgctcttggctcgacatcgtttgttctattccactagaatccattgtttggggtatccctcggagaggatttgatgatgtaaatagtacatgatggagctcgagttgattcatttttcaggggcaagtatctaaggttagtggagattaataagttagaataacttcgtaagtaaacttttgatagagaaattgaaaggatccaattcgagcacggttcaaaagagtca---aaatttgtaggaattggtaaaacttttttgaccaaaagtgtatcctatggtaatcaaattcacttttt-attttt------atgattcttttagataaagaaaaaatggtatgttgctgccattttttgaaacgattaaagatcccgaagtaatgtctaaacccaatgattcaaggaaaagctaaatgattctggaacaagtaaataccattttcaaattgtctcaccaattctagtcgactgaaaaaaaaa---taggttc-----taaaaaagacgggcaagaaaaggggg-cagagaccgctcaataaaaaaaa-tacct-aatttgttttcatttgagttagttgaaagttatccaatttgaggtatgaggttgcaagtacgaagagttattctttttttttt-----cattctgaaaaaaaaaa------gaataaaataccgaaaccctag------t-ctaattgatttgataattttattgatctattttacat-----cataattttatacataaa--cataattttcaattttagcgagccgtacgaggagaaaacttcttatacgttt-ctaggggggg--tgtgttgttcatatatatctatcccagacacgaggattttcagtcctctgctctaccagctgagctatcccgaccattcttgacgaatcatcttca---------gtttataaaatgacttaagtctatgtcaactaaataaaaaaa---ggactttggaaaaactca-------atagt-agt-------aatgattatgtattgttaatcatcatcat------tcatatagaaaaaaa---tta--------------------gtaattagtttagagaataaaaagg-tccttttggggatagagggacttgaaccctcacgatttttaaagtcgacggattttcctcttactcaaaatttcattagtgtcgtattgacatgtagaatgggactctatctttattctcgtttgattagttcttttcaaa--------------agatctatcagaactacgatggagtgagtgatttgatcaatgaatattctattttttc-ttcaactttgaatttgattttcttaacatcgatcatttgagatgcaaatattcacaaatcgaataaatatt-agagtcttcgttaatcaattgaaat------actatttt------catacatatat------------------------gtattgaaagatatacacaaatagata----tctgttttttctcctcgatcctttctcgaactctatctaattttgatagattttgatagaatagatttctacctagaaaagaaatttatcgtcaactccgtttgttagaacagcttccattgagtctctgcacctatccctttttt-----ctcgtcgctttcttaactgaactttcccttgttttcgtaaagcaggatttggctcaggattgcccattgtgaattccagggtttctctgaatttgaaagttttcacttgttaagtttccataccaaggctcaatccaattaagtccgtagcg
>Lotus_hirsutus_HIRS3
ctagctgcggtcgaggctccatctataaatgga--------------------------taatgctccgtct------atctataaat------------------------------------ggataaatttggggttttaaaggatatgagttcttgaaagtaaaagagcaatatcaactttgttgatattgctcttttacttttttt----agtattcttctt-----------ttttctttta-----tacttcaatattctttagcattgtatatttcaacatgatcggttttatca----ttttt-attt----------------tatctaatttt------aggggatgagtaagaa-----taaaaaatgataaaataaaaa--------ggggtcaaaat------agaaggctgggtgattttgacttagtat-----cggggcggatgtagccaagtggatcaaggcattagctgtggattctgatatccgccattttttctagta----ttagtatatagaaatcagaggtgctcttggctcgacatcgtttgttctattccactagaatccattgtttggggtatccctcggagaggatttgatgatgtaaatagtacatgatggagctcgagttgattcatttttcaggggcaagtatctaaggttagtggagattaataagttagaataacttcgtaagtaaacttttgatagagaaattgaaaggatccaattcgagcacggttcaaaagagtca---aaatttgtaggaattggtaaaacttttttgaccaaaagtgtatcctatggtaatcaaattcacttttt-attttt------atgattcttttagataaagaaaaaatggtatgttgctgccattttttgaaacgattaaagatcccgaagtaatgtctaaacccaatgattcaaggaaaagctaaatgattctggaacaagtaaataccattttcaaattgtctcaccaattctagtcgactgaaaaaaaaaa--taggttc-----taaaaaagacgggcaagaaaaggggg-cagagaccgctcaataaaaaaaa-tacct-aatttgttttcatttgagttagttgaaagttatccaatttgaggtatgaggttgcaagtacgaagagtttttctttttttttt-----cattctgaaaaaaaaaaa-----gaataaaataccgaaaccctag------t-ctaattgatttgataattttattgatctattttacat-----cataattttatacataaa--cataattttcaattttagcgagccgtacgaggagaaaacttcttatacgttt-ctaggggggg--tgtgttgttcatatatatctatcccagacacgaggattttcagtcctctgctctaccagctgagctatcccgaccattcttgacgaatcatcttca---------gtttataaaatgacttaagtctatgtcaactaaataaaaaaa---ggactttggaaaaactca-------atagt-agt-------aatgattatgtattgttaatcatcatcat------tcatatagaaaaaaa---tta--------------------gtaattagtttagagaataaaaagg-tccttttggggatagagggacttgaaccctcacgatttttaaagtcgacggattttcctcttactcaaaatttcattagtgtcgtattgacatgtagaatgggactctatctttattctcgtttgattagttcttttcaaa--------------agatctatcagaactacgatggagtgagtgatttgatcaatgaatattctattttttc-ttcaactttgaatttgattttcttaacatcgatcatttgagatgcaaatattcacaaatcgaataaatatt-agagtcttcgttaatcaattgaaat------actatttt------catacatatat------------------------gtattgaaagatatacacaaatagata----tctgttttttctcctcgatcctttctcgaactctatctaattttgatagattttgatagaatagatttctacctagaaaagaaatttatcgtcaactccgtttgttagaacagcttccattgagtctctgcacctatccctttttt-----ctcgtcgctttcttaactgaactttcccttgttttcgtaaagcaggatttggctcaggattgcccattgtgaattccagggtttctctgaatttgaaagttttcacttgttaagtttccataccaaggctcaatccaattaagtccgtagcg
>Lotus_hirsutus_HIRS4
ctagctgcggtcgaggctccatctataaatgga--------------------------taatgctccgtct------atctataaat------------------------------------ggataaatttggggttttaaaggatatgagttcttgaaagtaaaagagcaatatcaactttgttgatattgctcttttacttttttt----agtattcttctt-----------ttttctttta-----tacttcaatattctttagcattgtatatttcaacatgatcggttttatca----ttttt-attt----------------tatctaatttt------aggggatgagtaagaa-----taaaaaatgataaaataaaaa--------ggggtcaaaat------agaaggctgggtgattttgacttagtat-----cggggcggatgtagccaagtggatcaaggcattagctgtggattctgatatccgccattttttctagta----ttagtatatagaaatcagaggtgctcttggctcgacatcgtttgttctattccactagaatccattgtttggggtatccctcggagaggatttgatgatgtaaatagtacatgatggagctcgagttgattcatttttcaggggcaagtatctaaggttagtggagattaataagttagaataacttcgtaagtaaacttttgatagagaaattgaaaggatccaattcgagcacggttcaaaagagtca---aaatttgtaggaattggtaaaacttttttgaccaaaagtgtatcctatggtaatcaaattcacttttt-attttt------atgattcttttagataaagaaaaaatggtatgttgctgccattttttgaaacgattaaagatcccgaagtaatgtctaaacccaatgattcaaggaaaagctaaatgattctggaacaagtaaataccattttcaaattgtctcaccaattctagtcgactgaaaaaaaaaa--taggttc-----taaaaaagacgggcaagaaaaggggg-cagagaccgctcaataaaaaaaa-tacct-aatttgttttcnnttgagttagttgaaagttatccaatttgaggtatgaggttgcaagtacgaagagtttttctttttttttt-----cattttgaaaaaaaaaaa-----gaataaaataccgaaaccctag------t-ctaattgatttgataattttattgatctattttacat-----cataattttatacataaa--cataattttcaattttagcgagccgtacgaggagaaaacttcttatacgttt-ctaggggggg--tgtgttgttcatatatatctatcccagacacgaggattttcagtcctctgctctaccagctgagctatcccgaccattcttgacgaatcatcttca---------gtttataaaatgacttaagtctatgtcaactaaataaaaaaa---ggactttggaaaaactca-------atagt-agt-------aatgattatgtattgttaatcatcatcat------tcatatagaaaaaaa---tta--------------------gtaattagtttagagaataaaaagg-tccttttggggatagagggacttgaaccctcacgatttttaaagtcgacggattttcctcttactcaaaatttcattagtgtcgtattgacatgtagaatgggactctatctttattctcgtttgattagttcttttcaaa--------------agatctatcagaactacgatggagtgagtgatttgatcaatgaatattctattttttc-ttcaactttgaatttgattttcttaacatcgatcatttgagatgcaaatattcacaaatcgaataaatatt-agagtcttcgttaatcaattgaaat------actatttt------catacatatat------------------------gtattgaaagatatacacaaatagata----tctgttttttctcctcgatcctttctcgaactctatctaattttgatagattttgatagaatagatttctacctagaaaagaaatttatcgtcaactccgtttgttagaacagcttccattgagtctctgcacctatccctttttt-----ctcgtcgctttcttaactgaactttcccttgttttcgtaaagcaggatttggctcaggattgcccattgtgaattccagggtttctctgaatttgaaagttttcacttgttaagtttccataccaaggctcaatccaattaagtccgtagcg
>Lotus_hirsutus_HIRS5
ctagctgcggtcgaggctccatctataaatgga--------------------------taatgctccgtct------atctataaat------------------------------------ggataaatttggggttttaaaggatatgagttcttgaaagtaaaagagcaatatcaacaaagttgatattgctcttttacttttttt----agtattcttctt-----------ttttctttta-----tacttcaatattctttagcattgtatatttcaacatgatcggttttatca----ttttt-attt----------------tatctaatttt------aggggatgagtaagaa-----taaaaaatgataaaataaaaa--------ggggtcaaaat------agaaggctgggtgattttgacttagtat-----cggggcggatgtagccaagtggatcaaggcattagctgtggattctgatatccgccattttttctagta----ttagtatatagaaatcagaggtgctcttggctcgacatcgtttgttctattccactagaatccattgtttggggtatccctcggagaggatttgatgatgtaaatagtacatgatggagctcgagttgattcatttttcaggggcaagtatctaaggttagtggagattaataagttagaataacttcgtaagtaaacttttgatagagaaattgaaaggatccaattcgagcacggttcaaaagagtca---aaatttgtaggaattggtaaaacttttttgaccaaaagtgtatcctatggtaatcaaattcacttttt-attttt------atgattcttttagataaagaaaaaatggtatgttgctgccattttttgaaacgattaaagatcccgaagtaatgtctaaacccaatgattcaaggaaaagctaaatgattctggaacaagtaaataccattttcaaattgtctcaccaattctagtcgactgaaaaaaaaa---taggttc-----taaaaaagacgggcaagaaaaggggg-caaagaccgctcaataaaaaaaa-tacct-aatttgttttcatttgagttagttgaaagttatccaatttgaggtatgaggttgcaagtacaaagagttattcttttttttt------cattctgaaaaaaaaaaaaa---gaataaaataccgaaaccctag------t-ctaattgatttgataattttattgatctattttacat-----cataattttatacataaa--cataattttcaattttagcgagccgtacgaggagaaaacttcttatacgttt-ctagggggggg-tgtgttgttcatatatatctatcccagacacgaggattttcagtcctctgctctaccagctgagctatcccgaccattcttgacgaatcatcttca---------gtttataaaatgacttaagtctatgtcaactaaataaaaaaa---ggactttggaaaaactca-------atagt-agt-------aatgattatgtattgttaatcatcatcat------tcatatagaaaaaaa---tta--------------------gtaattagtttagagaataaaaagg-tccttttggggatagagggacttgaaccctcacgatttttaaagtcgacggattttcctcttactcaaaatttcattagtgtcgtattgacatgtagaatgggactctatctttattctcgtttgattagttcttttcaaa--------------agatctatcagaactacgatggagtgagtgatttgatcaatgaatattctattttttc-ttcaactttgaatttgattttcttaacatcgatcatttgagatgcaaatattcacaaatcgaataaatatt-agagtcttcgttaatcaattgaaat------actatttt------catacatatat------------------------gtattgaaagatatacacaaatagata----tctgttttttctcctcgatcctttctcgaactctatctaattttgataga----------atagatttctacctagaaaagaaatttatcgtcaactccgtttgttagaacagcttccattgagtctctgcacctatccctttttt-----ctcgtcgctttcttaactgaactttcccttgttttcgtaaagcaggatttggctcaggattgcccattgtgaattccagggtttctctgaatttgaaagttttcacttgttaagtttccataccaaggctcaatccaattaagtccgtagcg
>Lotus_hirsutus_Sp4
ctagctgcggtcgaggctccatctataaatgga--------------------------taatgctccgtct------atctataaac------------------------------------ggataaatttggggttttaaaggatacgagttcttgaaagtaaaagagcaatatcaacaaagttgatattgctcttttacttttttt----agtattcttctt-----------atttatttta-----tacttcaatattctttagcattgtatatttcaacatgatcggttttatca----ttttt-attt----------------tatctaatttt------aggggatgagtaagaa-----taaaaaatgataaaaaaa----------gggggtcaaaat------aaaaggctgggtgattttgacttagtat-----cggggcggatgtagccaagtggatcaaggcattagctgtggattctgatatccgccattttttctagta----ttagtatatagaaatcagaggtgctcttgactcgacatcgtttgttctattccactagaatccattgtttggggtatccctcggagaggatttgatgatgtaaatagtacatgatggagctcgagttgattcatttttcaggggcaagtatctaaggttagtggagattaataagttagaataacttcgtaagtaaacttttgatagagaaattgaaaggatccaattcgagcacggttcaaaagagtca---aaatttgtaggaattggtaaaacttttttgacaaaaagtgtatcctatggtaatcaaattcacttttt-cttttt------atgattcttttagataaagaaaaaatggtatgttgctgccattttttgaaacgattaaagatcccgaagtaatgtctaaacccaatgattcaaggaaaagctaaatgattctggaacaagtaaataccattttcaaattgtctcaccaattctagtcgactgaaaaaaaaaa--taggttc-----taaaaaagacgggcaagaaaaggggg-cagagaccgctcaataaaagaaa-tacct-aatttgttttcatttgagttagttgaaagttatccaatttgaggtatgaggttgcaagtacgaagagttcttcttttttttttt----cattctgaaaaaaaaaaaa----gaataaaataccgaaaccctag------t-ctaattgatttgataattttattgatctattttacat-----cataattttatacataaa--cataattttcaattttagcgagccgtacgaggagaaaacttcttatacgttt-ctaggggggg--tgtgttgttcatatatatctatcccagacacgaggattttcagtcctctgctctaccagctgagctatcccgaccattcttgacgaatcatcttca---------gtttataaaatgacttaagtctatgtcaactaaaaaaaaaaaa--ggactttggaaaaactcaattca--atagt-agt-------aatgattatgtattgttaatcatcatcat------tcatatagaaaaaaa---tta--------------------gtaattagtttagagaataaaaagg-tccttttggggatagagggacttgaaccctcacgatttttaaagtcgacggattttcctcttactcaaaattgcattagtgtcgtattgacatgtagaatgggactctatctttattctcgtttgattagttcttttcaaa--------------agatctatcagaactacgatggagtgagtgatttgatcaatgaatattctattttttc-ttcaactttgaatttgattttcttaacatcgatcatttgagatgcaaatattcacaaatcgaataaatatt-agagtcttcgttaatcaattgaaat------actatttt------catacatatattcatacatatat------------gtattgaaacatatacacaaatagata----tctgttttttctcctcgatcctttctcgaactcta----attttgatagattttgatagaatagatttctacctagaaaagaaatttatcgtcaactccgtttgttagaacagcttccattgagtctctgcacctatccctttttt-----ctcgtcgctttcttaactgaactttcccttgttttcgtaaagcaggatttggctcaggattgcccattgtgaattccagggtttctctgaatttgaaagttttcacttgttaagtttccataccaaggctcaatccaattaagtccgtagcg
>Lotus_laricus_455
ctagctgcggtcgaggctccatctataaatgga--------------------------taatgccccatct------atctataaat------------------------------------ggataaatttggggttttaaaggatacgagttcttgaaagtaaaagagcaatatcaactttgttgatattgctcttttacttttttt----agtattcttctt-----------atttatttta-----tacttcaatattctttagcattgtttatttcaacatgatcagttttctct----ttttg-atttt------------ttttatctaa-----------gaggatgagtaagaacttaatagaaaatgataaaaaaaa--------ggggggttaaaat------agaaggctgggtgattttgacttagtag-----cggggcggatgtagccaagtggatcaaggcattagctgtggattctgacatccgccattttttctagta----ttagtatatagaaatcagaggtgctcttggctcgacatcgtttgttctattccactagaatccattgtttgggggatccctcggagggggtttgatgatgtaaatagtacatgatggagctcgagttgattcatttttcaggggcaagtatctaaggttagtggatattaataagttagaacaacttcgtaagtaaacttttgatagagaaattgaaaggatccaattcgagcacggttcaaaagagtca---aaatttgtgggaattggtaaaacttttttgaccaaaagtgtatcctatgggaatcaaattcacctttt-atttgt------atgattcttttagataaagaaaaaatggtatgttgctgccattttttgaaacgattaaagatcccgaagtaatgtctaaacccaatgattcaaggaaaagctaaatgattctggaacaagtaaataccattttcaaattgtctcaccaattctagtcgactgaagaaaaaaaa-taggttc-----taaaaaagacgggcaagaaaaggggg-cagagaccgctcaataaatgaaa-taccc-aatttgttttcatttgagttagttgaaagttatccaatttgaggtatgaggttgcaagtacgaagagttattcttttt----------ctttctgaaaaaaaaaa------gaataaaataccgaaacccta-------t-ctaattgatttgataattttatggatctattttacat-----cataattttatacataaa--cataattttcaattttagcgagccgtacgaggataaaacttcttatacgttt-ctagggggggg-tgtgttgttcatctatatctatcccagacacgaggattttcagtcctctgctctaccagctgagctatcccgaccattctttacgaatcatcttca---------gtttataaaattacttaagtctatgtcaactaaataaaaaaa---ggactttggaaaaactca-------atagt-agt-------aatgattatgtattgttaat------cat------tcatatagaaaaaaa---tta--------------------gtaattagtttagagaataaaaagg-tccttttggggatagagggacttgaaccctcacgatttttaaagtcgacggattttcctcttactcaaaatttcattagtgtcgtattgacatgtagaatgggactctatctttattctcgtttgattagttcttttcaaa--------------agatctatcagaactacgatggagtgagtgatttgatcaatgaatattctattttttc-ttcaactttgaatttgattttcttaacaccgatcatttgagatgcaaatattcacaaatcgaataaatatt-agagtcttcattaatcaattgaaat------actatttt------catacatatat------------------------gtattgaaacatatacacaaatatata----tctcttttttctcctcgatcctttctcgaactcta----attttgatagattttgatagaataggtttatacctagaaaagaaatgtatcgtcaactccgtttgttagaacagcttccattgagtctctgcacctatccttttttt-----ctcgtcgctttcttaactgaactttcccttgttttcgtaaagcaggatttggctcaggattgcccattgtgaattccagggtttctctgaatttgaaagttttcacttgttaagtttccataccaaggctcaatccaattaagtccgtagcg
>Lotus_maculatus_958
nnnnnnncggtcgaggctccatctataaatgga--------------------------taatgccccatct------atctataaat------------------------------------ggataaattttgggttttaaaggatacgagttcttgaaagtaaaagagcaatatcaactttgttgatattgctcttttacttttttt----agtattcttctt-----------atttatttta-----tacttcaatattctttagcattgtttatttcaacatgatcagttttatca----ttttg-atttttattttatctaattttatctaatttt------agaggatgagtaagaacttagtagaaaatgataaaataaaaaaa------ggggtcaaaat------agaaggctgggtgattttgacttagtat-----cggggcggatgtagccaagtggatcaaggcattagctgtggattctgacatccgccattttttctagta----ttagtatatagaaatcagaggtgctcttggctcgacatcgtttgttctattccactagaatccattgtttgggggatccctcggagaggttttgatgatgtaaatagtacatgatggagctcgagttgattcatttttcaggggcaagtatctaaggttagtggatattaataagttagaataacttcgtaagtaaacttttgatagagaaattgaaaggatccaattcgagcacggttcaaaagagtca---aaattagtgggaattggtaaaacttttttggccaaaagtgtatcctatgggaataaaattcacctttt-atttgt------atgattcttttagataaagaaaaaatggtatgttgctgccattttttgaaacgattaaagatcccgaagtaatgtctaaacccaatgattcaaggaaaagctaaatgattctggaacaagtaaataccattttcaaattgtctcaccaattctagtcgactgaagaaaaaga--taggttc-----taaaaaagacgggcaagaaaaggggg-cagagaccgctcaataaaagaaa-taccc-aatttgttttcatttgagttagttgaaagttatccaatttgaggtatgaggttgcaagtacgaagagttattcttttt----------ctttctgaaaaaaaaaaa-----gaataaaataccaaaacccta-------t-ctaattgatttgataattttatggatctattttacat-----cataattttatacataaa--cataattttcaattttagcgagccgtacgaggataaaacttcttatacgttt-ctagggggggg-tgtgttgttcatctatatctatcccagacacgaggattttcagtcctctgctctaccagctgagctatcccgaccattcttgacgaatcatcttca---------gtttataaaattacttaagtctatgtcaactaaataaaaaaa---ggactttggaaaaactca-------atagt-agt-------aatgattatgtattgttaat------cat------tcatatagaaaaaaa---tga--------------------gtaattagtttagagaataaaaagg-tccttttggggatagagggacttgaaccctcacgattttaaaagtcgacggattttcctcttactcaaaatttcattagtgtcgtattgacatgtagaatgggactctatctttattctcgtttgattacttcttttcaaa--------------agatctatcataactacgatggagtgagtgatttgatcaatgaatattctattttttc-ttcaactttgaatttgcttttcttaacatcgatcatttgagatgcaaatattcacaaatcgaataaatatt-agagtcttcattaatcaattgaaat------actatttt------catacatatat------------------------gtattgaaacatatacacaaatatata----tatcttttttttcctcgatcctttctcgaactcta----attttgatagattttgatagaatagatttctacctagaaaagaaatgtatcgtcaactccgtttgttagaacagcttccgttgagtctctgcacctatcctttttttt----ctcgtcgctttcttaactgaactttcccttgttttcgtaaagcaggatttggctcagaattgcccattgtgaattccagggtttctctgaatttgaaagttttcacttgttaagtttccataccaaggctcaatccaattaagtccgtagcg
>Lotus_ononopsis_453
nnnnnnnnnntcgaggctccatctataaatgga--------------------------taatgccccatct------atctataaat------------------------------------ggataaattttgggttttaaaggatacgagttcttgaaagtaaaagagcaatatcaactttgttgatattgctcttttacttttttt----agtattcttctt-----------atttatttta-----tacttcaatattccttagcattgtttatttcaacatgatcagttttatca----ttttt-attta------------ttttatctaatttt------agaggatgagtaagaacttagtagaaaatgataaaaaaaa--------ggggggtcaaaat------agaaggctgggtgattttgacttagtat-----cggggcggatgtagccaagtggatcaaggcattagctgtggattctgacatccgccattttttctagta----ttagtatatagaaatcagaggtgctcttggctcgacatcgtttgttctattccactagaatccattgtttgggggatccctcggagagggtttgatgatgtaaatagtacatgatggagctcgagttgattcatttttcaggggcaagtatctaaggttagtggatattaataagttagaataacttcgtaagtaaacttttgaaagagaaattgaaaggatccaattcgagcacggttcaaaagagtca---aaatttgtgggaattggtaaaacttttttgaccaaaagtgtatcctatgggaataaaattcacctttt-atttgt------atgattcttttagataaagaaaaaatggtatgttgctgccattttttgaaacgattaaagatcccgaagtaatgtctaaacccaatgattcaaggaaaagctaaatgattctggaacaagtaaataccattttcaaattgtctcaccaattctagtcgactgaagaaaaaaa--taggttc-----taaaaaagacgggcaagaaaaggggg-cagagaccgctcaataaatgaaa-taccc-aatttgttttcatttgagttagttgaaagttatccaatttgaggtatgaggttgcaagtacgaagagttattcttttt----------ctttctgaaaaaaaaaaa-----gaataaaataccgaaacccta-------t-ctaattgatttgataattttatggatctattttacat-----cataattttatacataaa--cataattttcaattttagcgagccgtacgaggataaaacttcttatacgttt-cta-agggggg-tgtgttgttcatctatatctatcccagacacgaggattttcagtcctctgctctaccagctgagctatcccgaccattcttgacgaatcatcttca---------gtttataaaattacttaagtctatgtcaactaaataaaaaaa---ggactttggaaaaactta-------atagt-agt-------aatgattatgtattgttaat------cat------tcatatagaaaaaaa---tta--------------------gtaattagtttagagaataaaaagg-tccttttggggatagagggacttgaaccctcacgattttaaaagtcgacggattttcctcttactcaaaatttcattagtgtcgtattgacatgtagaatgggactctatctttattctcgtttgattagttcttttcaaa--------------agatctatcagaactacgatggagtgagtgatttgatcaatgaatattctattttttc-ttcaactttgaatttgattttcttaacatcgatcatttgagatgcaaatattcacaaatcgaataaatatt-agagtcttcgttaatcaattaaaat------actatttt------catacatatac------atatat------------gtattgaaacatatacacaaatatata----tctcttttttctcctcgatcctttctcgaactcta----attttgatagattttgatagaatagatttctacctagaaaagaaatgtatcgtcaactccgtttgttagaacagcttccattgagtctctgcacctatccttttttt-----ctcgtcgctttcttaactgaactttcccttgttttcgtaaagcaggatttggctcaggattgcccattgtgaattccagggtttctctgaatttgaaagttttcacttgttaagtttccataccaaggctcaatccaattaagtccgtagcg
>Lotus_parviflorus_469
ctagctgctgtcgaggctccatctataaatgga--------------------------taatgctccatct------atctataaat------------------------------------ggataaatttggggttttaaaggatacgagttcttgaaagtaaaagagcaatatcaacaaagttgatattgctcttttacttttttt----agtattcttctt-----------atttatttta-----tacttcaatattctttagcattgtttatttcaacatgatcggttttatca----tttt-------------------ttttatctaatttt------agaggatgagtaagaa-----taaaaaatgataaaataaaaaa-------ggggtcaaaat------agaaggctgggtgatttttacttagtttagtgtcggggcggatgtagccaagtggatcaaggcattagctgtggattctgatatccgccattttttctagta----ttagtatatagaaatcagaggtgctcttggctcgacatcgtttgttctattccactagaatccattgtttgggggatccctcggagaggatttgatgatgtaaatagtacatgatggagctcgagttgattcatttttcaggggcaagtatctaaggttagtggagattaataagttagaataacttcgtaagtaaacttttgatagagaaattgaaaggatccaattcgaggacggttcaaaagagtca---aaatttgtaggaattggtaaaacttttttgaccaaaagtgtatcctatggtaataaaattcacctttt-attttt------atgattcttttagataaagaaaaaatggtatgttgctgccattttttgaaacaattaaagatcccgaagtaatgtctaaacccaatgattcaaggaaaagctaaatgattctggaacaagtaaataccattttcaaattgtctcaccaattctagtcgactgaagaaaaaaa--taggttc-----taaaaaagacgggcaagaaaaggggg-cagagaccgctcaataaatgaaa-tacct-aattttttttcatttgagttagttgaaagttatccaatttgaggtatgaggttgcaagtacgaagagttattcttttttttttttt--ctttcagaaaaaaaaaaa-----gaataaaataccgaaaccctag------t-ctaattgatttgataattttattgatctattttacat-----cataattttatacataaa--cataattttcaattttagcgagccgtacgaggagaaaacttcttatacgttt-ctagggggggg-tgtgttgttcatctatatctatcccagacacgaggattttcagtcctctgctctaccagctgagctatcccgaccattcttgacgaatcatcttca---------gtttataaaatgacttaagtctatgtcaactaaataaaaaaaa--ggactttggaaaaactca-------atagt-agt-------aatgattatgtattgttaatcatcatcat------tcatatagaaaaaaa---tta--------------------gtaattagtttagagaataaaaagg-tccttttggggatagagggacttgaaccctcacgatttttaaagtcgacggattttcctcttactcaaaatttcattagtgtcgtattgacatgtagaatgggactctatctttattctcgtttgattagttcttttcaaa--------------agatctatcagaactacgatggagtgagtgatttgatcaatgaatattctattttttc-ttcaactttgaatttgattttcttaacatcgatcatttgagatgcaaatattcacaaatcaaataaatatt-agagtcttcattaatcaattgaaat------actatttt------aatacatatat------------------------gtattgaaacatatacacaaatatata----tctgttttttctcctcgatcctttctcgaactcta----attttgatagattttgatagaatagatttctacctagaaaagaaatttatcgtcaactccgtttgttagaacagcttccattgagtctctgcacctatccctttttt-----ctcgtcgctttcttaactgaactttcccttgttttcgtaaagcaggatttggctcaggattgcccattgtgaattccagggtttctctgaatttgaaagttttcacttgttaagtttccataccaaggctcaatccaattaagtccgtagcg
>Lotus_pedunculatus_437
ctagctgcggtcgaggctccatctataaatgga--------------------------taatgctccatct------atctataaat------------------------------------ggataaatttggggttttaaaggatacgagttcttgaaagtaaaagagcaatatcaactttgttgatattgctcttttacttttttt----agtattcttctt-----------atttatttta-----tacttcaatattctttagcattgtttatttcaacatgatcggttttatca----ttttt-attt----------------tatctaatttt------agaggatgagtaagaa-----taaaaaatgataaaataaaaa--------gggttcaaaat------ggaaggctgggttattttgacttagtat-----cggggcggatgtagccaagtggatcaaggcattagctgtggattctgatatccgccattttttctagta----ttagtatatagaaatcagaggtgctcttggctcgacatcgtttgttctattccactagaatccattgtttgggggacccctcggagaggatttgatgatgtaaatagtacatgatggagctcgagttgattcatttttcaggggcaagtatctaaggttagtggagattaataagttagaataacttcgtaagtaaacttttgatagagaaattgaaaggatccaattcgagcacggttcaaaagagtca---aaatttgtaggaattggtaaaacttttttgaccaaaagtgtatcctatggtaataaaattcacctttt-attttt------atgattcttttagataaagaaaaaatggtatgttgctgccattttttgaaacgattaaagatcccgaagtaatgtctaaacccaatgattcaaggaaaagctaaatgattctggaacaagtaaataccattttcaaattgtctcaccaattctagtcgactgaagaaaaaaa--taggttc-----taaaaaagacgggcaagaaaaggggg-cagagaccgctcaataaatgaaa-tacct-aatttgttttcatttgagttagttgaaagttatccaatttgaggtatgaggttgcaagtacgaagagttattctttttttttt-----ctttctgaaaaaaaaaaa-----gaataaaataccgaaaccctag------t-ctaattgatttgataattttattgatctattttacat-----cataattttatacataaa--cataattttcaattttagcgagccgtacgaggagaaaacttcttatacgttt-ctagggggggg-tgtgttgttcatctatatctatcccagacacgaggattttcagtcctctgctctaccagctgagctatcccgaccattcttgacgaatcatcttca---------gtttataaaatgacttaagtctatgtcaactaaataaaaaaaaa-ggactttggaaaaactca-------atagt-agt-------aatgattatgtattgttaatcatcatcat------tcatatagaaaaaaa---tta--------------------gtaattagtttagagaataaaaagg-tccttttggggatagagggacttgaaccctcacgatttttaaagtcgacggattttcctcttactcaaaatttcattagtgtcgtattgacatgtagaatgggactctatctttattctcgtttaattagttcttttcaaa--------------agatctatcagaactacgatggagtgagtgatttgatcaatgaatattctattttttc-ttcaactttgaatttgattttcttaacatcgatcatttgagatgcaaatattcacaaatcgaataaatatt-agagtcttcgttaatcaattgaaat------actatttt------aatacatatat--------atat------------gtattgaaacatatacacaaatagata----tctgttttttctcctcgatcctttctcgaactcta----attttgatagattttgatagaatagatttctacctagaaaagaaatttatcgtcaactccgtttgttagaacagcttccattgagtctctgcacctatccctttttt-----ctcgtcgctttcttaactgaactttcccttgttttcgtaaagcaggatttggctcaggattgcccattgtgaattccagggtttctctgaatttgaaagttttcacttgttaagtttccataccaaggctcaatccaattaagtccgtagcg
>Lotus_rectus_401
ctagctgcggtcgaggctccatctataaatgga--------------------------taatgctccgtct------atctataaat------------------------------------ggataaattttgggttttaaaggatacgagttcttgaaagtaaaagagcaatatcaactttgttgatattgctcttttacttttttt----agtattcttctt-----------atttatttta-----tacttcaatattctttagcattgtttatttcaacatgatcggttttatca----ttttt-attt----------------tatctaatttt------agaggatgagtaagaa-----taaaaaatgataaaataaaaa--------ggggtcaaaat------agaaggctgggtgattttgacttagtat-----cggggcggatgtagccaagtggatcaaggcattagctgtggattctgatatccgccattttttctagta----ttagtatatagaaatcagaggtgctcttggctcgacatcgtttgttctattccactagaatccattgtttgggggatccctcggagaggatttgatgatgtaaatagtacatgatggagctcgagttgattcatttttcaggggcaagtatctaaggttagtggagattaataagttagaataacttcgtaagtaaacttttgatagagaaattgaaaggatccaattcgagcacggttcaaaagagtca---aaatttgtaggaattggtaaaacttttttgaccaaaagtgtatcctatggtaataaaattcacctttt-attttt------atgattcttttagataaagaaaaaatggtatgttgctgccattttttgaaacgattaaagatcccgaagtaatgtctaaacccaatgattcaaggaaaagctaaatgattctggaacaagtaaataccattttcgaattgtctcaccaattctagtcgactgaagaaaaaaa--taggttc-----taaaaaagacgggcaagaaaagggag-cagagaccactcaataaatgaaa-tacct-aatttgttttcatttgagttagttgaaagttatccaatttgaggtatgaggttgcaagtacaaagagttattctttttttt-------ctttctgaaaaaaaaaaa-----gaataaaataccgaaaccctag------t-ctaattgattttataattttattgatctattttacat-----cataattttatacataaa--cataattttcaattttagcgagccgtacgaggagaaaacttcttatacgttttctagggggggg-tgtgttgttcatctatatctatcccannnnnnnnnnnnnnnnntcctctgctctaccagctgagctatcccgaccattcttgacgaatcatcttca---------gtttataaaatgacttaagtctatgtcaactaaataaaaaaaa--ggactttggaaaaactca-------atagttagt-------aatgattatgtattgttaatcatcatcat------tcatatagaaaaaaa---tga--------------------gtaattagtttcgagaataaaaagg-tccttttggggatagagggacttgaaccctcacgatttttaaagtcgacggattttcctcttactcaaaatttcattagtgtcgtattgacatgtagaatgggactctatctttattctcgtttgattagttcttttcaaa--------------agatctatcagaactacgatggagtgagtgatttgttcaatgaatattctattttttc-ttcaactttgaatttgattttcttaacatcgatcatttgagatgcaaatattcacaaatcgaataaatatt-agagtcttcgttaatcaattgaaat------actatttt------aatatatatat--------------------atatgtattgaaacatatacacaaatatata----tctgttttttctcctcgatcctttctcgaactcta----attttcatagattttgatagaatagatttctacctagaaaagaaattgatcgtcaactccgtttgttagaacagcttccattgagtctctgcacctatcccttttt-----------cgctttcttaactgaactttcccttgttttcgtaaagcaggatttggctcaggattgcccattgtgaattccagggtttctctgaatttgaaagttttcacttgttaagtttccataccaaggctcaatccnnnnnnnnnnnnnnnn
>Lotus_rectus_955_KT262845
ctagctgcggtcgaggctccatctataaatgga--------------------------taatgctccgtct------atctataaat------------------------------------ggataaattttgggttttaaaggatacgagttcttgaaagtaaaagagcaatatcaacaaagttgatattgctcttttacttttttt----agtattcttctt-----------atttatttta-----tacttcaatattctttagcattgtttatttcaacatgatcggttttatca----ttttt-attt----------------tatctaatttt------agaggatgagtaagaa-----taaaaaatgataaaataaaaa--------ggggtcaaaat------agaaggctgggtgattttgacttagtat-----cggggcggatgtagccaagtggatcaaggcattagctgtggattctgatatccgccattttttctagta----ttagtatatagaaatcagaggtgctcttggctcgacatcgtttgttctattccactagaatccattgtttgggggatccctcggagaggatttgatgatgtaaatagtacatgatggagctcgagttgattcatttttcaggggcaagtatctaaggttagtggagattaataagttagaataacttcgtaagtaaacttttgatagagaaattgaaaggatccaattcgagcacggttcaaaagagtca---aaatttgtaggaattggtaaaacttttttgaccaaaagtgtatcctatggtaataaaattcacctttt-attttt------atgattcttttagataaagaaaaaatggtatgttgctgccattttttgaaacgcttaaagatcccgaagtaatgtctaaacccaatgattcaaggaaaagctaaatgattctggaacaagtaaataccattttcgaattgtctcaccaattctagtcgactgaagaaaaaaa--taggttc-----taaaaaagacgggcaagaaaagggag-cagagaccactcaataaatgaaa-tacct-aatttgttttcatttgagttagttgaaagttatccaatttgaggtatgaggttgcaagtacaaagagttattctttttttt-------ctttctgaaaaaaaaa-------gaataaaataccgaaaccctag------t-ctaattgattttataattttattgatctattttacat-----cataattttatacataaa--cataattttcaattttagcgagccgtacgaggagaaaacttcttatacgttt-ctagggggggg-tgtgttgttcatctatatctatcccagacacgaggattttcagtcctctgctctaccagctgagctatcccgaccattcttgacgaatcatcttca---------gtttataaaatgacttaagtctctgtcaactaaataaaaaaaa--ggactttggaaaaactca-------atagttagt-------aatgattatgtattgttaatcatcatcat------tcatatagaaaaaaa---tta--------------------gtaattagtttagagaataaaaagg-tccttttggggatagagggacttgaaccctcacgatttttaaagtcgacggattttcctcttactcaaaatttcattagtgtcgtattgacatgtagaatgggactctatctttattctcgtttgattagttcttttcaaa--------------agatctatcagaactacgatggagtgagtgatttgttcaatgaatattctattttttc-ttcaactttgaatttgattttcttaacatcgatcatttgagatgcaaatattcacaaatcgaataaatatt-agagtcttcattaatcaattgaaat------actatttt------catacatatat----------------atatatatgtattgaaacatatacacaaatatata----tctgttttttctcctcgatcctttctcgaactcta----attttgatagattttgatagaatagatttctacctagaaaagaaatttatcgtcaactccgtttgttagaacagcttccattgagtctctgcacctatccctttttt-----ctcgtcgctttcttaactgaactttcccttgttttcgtaaagcaggatttggctcaggattgcccattgtgaattccagggtttctctgaatttgaaagttttcacttgttaagtttccataccaaggctcaatccaattaagtccgtagcg
>Lotus_rectus_REC1
ctagctgcggtcgaggctccatctataaatgga--------------------------taatgctccgtct------atctataaat------------------------------------ggataaatttggggttttaaaggatacgagttcttgaaagtaaaagagcaatatcaacaaagttgatattgctcttttacttttttt----agtattcttctt-----------atttagttta-----tacttcaatattctttagcattgtttatttcaacatgatcggttttatca----ttttt-attt----------------tatctaatttt------agaggatgagtaagaa-----taaaaaatgataaaaaaaaaa--------ggggtcaaaat------agaaggctgggtgattttgacttagtat-----cggggcggatgtagccaagtggatcaaggcattagctgtggattctgatatccgccattttttctagta----ttagtatatagaaatcagaggtgctcttgactcgacatcgtttgttctattccactagaatccattgtttgggggatccttcggagaggatttgatgatgtaaatagtacatgatggagctcgagttgattcatttttcaggggcaagtatctaaggttagtggagattaataagttagaataacttcgtaagtaaacttttgatagagaaattgaaaggatccaattcgagcacggttcaaaagagtca---aaatttgtaggaattggtaaaacttttttgaccaaaagtgtatcctatggtaataaaattcacctttt-attttt------atgattcttttagataaagaaaaaatggtatgttgctgccattttttgaaacgattaaagatcccgaagtaatgtctaaacccaatgattcaaggaaaagctaaatgattctggaacaagtaaataccattttcgaattgtctcaccaattctagtcgactgaagaaaaaaa--taggttc-----taaaaaagacgggcaagaaaaggggg-cagagaccactcaataaatgaaa-tacct-aatttgttttcatttgagttagttgaaagttatccaatttgaggtatgaggttgcaagtacgaagagttattctttttttt-------ctttctgaaaaaaaaa-------gaataaaataccgaaaccctag------t-ctaattgattttataattttattgatctattttacat-----cataattttatacataaa--cataattttcaattttagcgagccgtacgaggagaaaacttcttatacgttt-ctagggggggggtgtgttgttcatctatatctatcccagacacgaggattttcagtcctctgctctaccagctgagctatcccgaccattcttgacgaatcatcttca---------gtttataaaatgacttaagtctctgtcaactaaataaaaaaaa--ggactttggaaaaactca-------atagttagt-------aatgattatgtattgttaatcatcatcat------tcatatagaaaaaaa---tta--------------------gtaattagtttagagaataaaaagg-tccttttggggatagagggacttgaaccctcacgatttttaaagtcgacggattttcctcttactcaaaatttcattagtgtcgtattgacatgtagaatgggactctatctttattctcgtttgattagttcttttcaaa--------------agatctatcagaactacgatggagtgagtgatttgttcaatgaatattctattttttc-ttcaactttgaatttgattttcttaacatcgatcatttgagatgcaaatattcacaaatcgaataaatatt-agagtcttcattaatcaattgaaat------actatttt------catacatatat----------------atatatatgtattgaaacatatacacaaatatata----tctgttttttctcctcgatcctttctcgaactcta----attttgatagattttgatagaatagatttctacctagaaaagaaatttatcgtcaactccgtttgttagaacagcttccattgagtctctgcacctatccctttttt-----ctcgtcgctttcttaactgaactttcccttgttttcgtaaagcaggatttggctcaggattgcccattgtgaattccagggtttctctgaatttgaaagttttcacttgttaagtttccataccaaggctcaatccaattaagtccgtagcg
>Lotus_sanguineus_940
ctagctgcggtcgaggctccatctataaatgga--------------------------taatgctccatct------atctataaat------------------------------------ggataaattgggggttttaaaggatacgagttcttgaaagtaaaagagcaatatcaactttgttgatattgctcttttacttttttt----agtattcttctt-----------ttttatttta-----tacttcaatattctttagcattgtttatttcaacatgatcggttttatca----ttttt-attt----------------tatctaatttt------agaggatgagtaagaa-----taaaaaatgataaaataaaaa--------ggggtcaaaat------agaaggctgggtgattttgacttagtat-----cggggcggacgtagccaagtggatcaaggcattagctgtggattctgatatccgccattttttctagta----ttagtatatagaaatcggaggtgctcttggctcgacatcgtttgttctattccactagaatccattgtttgggggatccctcggagaggat--------gtaaatagtacatgaaggagctcgagttgattcatttttcaggggcaagtatctaaggttagtggagattaataagttagaataacttcgtaagtaaatttttgatagagaaattgaaaggatccaattcgagcacggttcaaaagagtca---aaatttgtaggaattggtcaaatttttttgaccaaaagtgtatcctatggtaataaaattcacctttt-attttt------atgattcttttagataaagaaaaaatggtatgttgctgccattttttgaaacgattaaagatcccgaagtaatgtctaaacccaatgattcaaggaaaagctaaatgattctggaacaagtaaataccattttcaaattgtctcaccaattctagtcgactgaagaaaaaaa--taggttcggttctaaaaaagacgggcaagaaaaggggg-cagagaccgctcaataaatgaaa-tacct-aatttgttttcatttgagttagttgaaagttatccaatttgaggtatgaggttgcaagtacgaagagttattctttttttttt-----ctttctgaaaaaaaaaaa-----gaataaaataccgaaaccctag------t-ctaattgatttgataatttt-ttgatctattttacat-----cataattttatacataaa--cataattttcaattttagcgagccgtacgaggagaaaacttcttatacgttt-ctagggggggg-tgtgttgttcatctatatctatcccagacacgaggattttcagtcctctgctctaccagctgagctatcccgaccattcttgacgaatcatcttca---------gtttataaaatgacttaagtctatgtcaactaaataaaaaaa---ggactttggaaaaactca-------atagt-agttagtagtaatgattatgtattgttaatcatcatcat------tcatatagaaaaaaaa--tta--------------------gtaattagtttagagaataaaaagg-tccttttggggatagagggacttgaaccctcacgatttttaaagtcgacggattttcctcttactcaaaatttcattagtgtcgtattgacatgtagaatgggactctatctttattctcgtttgattagttcttttcaaa--------------agatctatcagaactacgatggagtgagtgatttgatcaatgaatattctattttttc-ttcaactttgaatttgattttcttaacatcgatcatttgagatgcaaatattcacaaatcgaataaatatt-agagtcttcgttaatcaattgaaattgaaatactatttt------aatacatatat------------------------gtattgaaacatatacacaaatatata----tctattttttctcctcgatcctttctcgaactcta----attttgataga----------atggatttctacctagaaaagaaatttatcgtcaactccgtttgttagaacagcttccattgagtctctgcacctatccctttttt-----ctcgtccctttcttaactgaactttcccttgttttcgtaaagcaggatttggctcaggattgcccattgtgaattccagggtttctctgaatttgaaagttttcacttgttaagtttccataccaaggctcaatccaattaagtccgtannn
>Lotus_spectabilis_SPEC
ctagctgcggtcgaggctccatctataaatgga--------------------------taatgccccatct------atctataaat------------------------------------ggataaatttttggttttaaaggatacgagttcttgaaagtaaaagagcaatatcaacaaagttgatattgctcttttacttttttt----agtattcttctt-----------atttatttta-----tacttcaatattctttagcattgtttatttcaacatgatcagttttatca----ttttg-atttt-------------tttatctaatttt------agaggatgagtaagaacttagtagaaaataataaaataaaaaa-------ggggtcaaaat------ag----ctggatgattttgacttagtat-----cggggcggatgtagccaagtggatcaaggcattagctgtggattctgacatccgccattttttctagta----ttagtatatagaaatcagagatgctcttggctcgacatcgtttgttctattccactagaatccattgtttgggggatccctcggagaggatttgatgatgtaaatagtacatgatggagctcgagttgattcatttttcaggggcaagtatctaaggttagtggatattaataagttagaataacttcgtaagtaaacttttgatagagaaattgaaaggatccaattcgagcacggttcaaaagagtca---aaatttgtgggaattggtcaaacttttttgaccaaaagtgtatcctatgggaataaaattcacctttt-atttgt------atgattcttttagataaagaaaaaatggtatgttgctgccattttt-gaaacgattaaagatcccgaagtaatgtctaaacccaatgattcaaggaaaagctaaatgattctggaacaagtaaataccattttcaaattgtctcaccaattttagtcgactgaagaaaaaaa--taggttc-----taaaaaagacgggcaagaaaaggggggcagagaccgctcaataaatgaaa-taccc-aatttgttttcatttgagttagttgaaagttatccaatttgaggtatgaggttgcaagtacgaagagttattcttttt----------ctttctgaaaaaaaaaaaaa---gaataaaataccgaaacccta-------t-ctaattgatttgataattttatggatctattttacat-----cataattttatacataaa--cataattttcaattttagcgagccgtacgaggataaaacttcttatacgttt-ctagggggggg-tg--ttgttcatctatatctatcccagacacgaggattttcagtcctctgctctaccagctgagctatcccgaccattcttgacgaatcatcttca---------gtttcgaaaattacttaagtctatgtcaactaaatcaaaaaa---ggactttggaaaaactca-------atagt-agt-------aatgattatgtattgttaat------cat------tcatatagaaaaaaaa--tta--------------------gtaattagtttagagaataaaaagg-tccttttggggatagagggacttgaaccctcacgattttaaaagtcgacggattttcctcttactcaaaatttcattagtgtcgtattgacatgtagaatgggactctatctttattctcgtttgattagttcttttcaaa--------------agatctatcagaactacgatggagtgagtgatttgatcaattaatattctattttttc-ttcaactttgaatttgattttcttaacatcgatcatttgagatgcaaatattcacaaatcgaataaatatt-agagtcttcattaatcaattgaaat------actatttt-------atacatatat------------------------gtattgaaacatatacacaaatatatatatatatcttttttctcctcgatcctttctcgaactcta----attttgatagattttgatagaatagatttctacctagaaaagaaatgtatcgtcaactccgtttgttagaacagcttccattgagtctctgcacctatccttttttttttttctcgtcgctttcttaactgaactttcccttgttttcgtaaagcaggatttggctcaggattgcccattgtgaattccagggtttctctgaatttgaaagttttcacttgttaagtttccataccaaggctcaatccaattaagtccgtagcg
>Lotus_strictus_3845
ctagctgcggtcgaggctccatctataaatgga--------------------------taatgctccatct------atctataaat------------------------------------ggataaatttggggttttaaaggatacgagttcttgaaagtaaaagagcaatatcaacaaagttgatattgctcttttactttttttttttagtattcttctt-----------atttatttta-----tacttcaatattctttagcattgtttatttcaacatgatcggttttctca----ttttt-attt----------------tatctaatttt------agaggatgagtaagaa------aaaaaatgagaaaaaaaaaa--------ggggtcaaaat------agaaggctgggtgattttgacttagtat-----cggggcggatgtagccaagtggatcaaggcattagctgtggattctgatatccgccattttttctagta----ttagtatatagaaatcagaggtgctcttggctcgacatcgtttgttctattccactagaatccattgtttgggggatccctcggagaggatttgatgatgtaaatagtacatgatggagctcgagttgattcatttttcaggggcaagtatctaaggttagtggagattaataagttagaataacttcgtaagtaaacttttgatagagaaattgaaaggatccaattcgagcacggttcaaaagagtca---aaatttgtaggaattggtaaaacttttttgaccaaaagtgtatcctatggtaataaaattcacctttt-attttt------atgattcttttagataaagaaaaaatggtatgttgctgccattttttgaaacgattaaagatcccgaagtaatgtctaaacccaatgattcaaggaaaagctaaatgattctggaacaagtaaataccattttcaaattgtctcaccaattctagtcgactgaagaaaaaaa--taggttc-----taaaaaagacgggcaagaaaaggggg-cagagaccgctcaataaatgaaa-tacct-aatttgttttcatttgagttagttgaaagttatccaatttgaggtatgaggttgcaagtacgaagagtttttctttttttttt-----ctttctgaaaaaaaaaaa-----gaataaaataccgaaaccctag------t-ctaattgatttgataattttattgatctattttacat-----cataattttatacataaa--cataattttcaattttagcgagccgtacgaggagaaaacttcttatacgttt-ctagggggggg-tgtgttgttcatctatatctatcccagacacgaggattttcagtcctctgctctaccagctgagctatcccgaccattcttgacgaatcatcttca---------gtttataaaatgacttaagtctatgtcaactaaataaaaaaaa--ggactttggaaaaactca-------atagt-agt-------aatgattatgtattgttaatcatcatcat------tcatatagaaaaaaa---tta--------------------gtaattagtttagagaataaaaagg-tccttttggggatagagggacttgaaccctcacgatttttaaagtcgacggattttcctcttactcaaaatttcattagtgtcgtattgacatgtagaatgggactctatctttattctcgtttgattagttcttttcaaa--------------agatctatcagaactacgatggagtgagtgatttgatcaatgaatattctattttttc-ttcaactttgaatttgattttcttaacatcgatcatttgagatgcaaatattcacaaatcgaataaatatt-agagtcttcgttaatcaattgaaat------actatttt------catacatatat------------------------gtattgaaacatatacacaaatatata----tctgttttttctcctcgatcctttctcgaactcta----attttgatagattttgatagaatagatttctacctagaaaagaaatttatcgtcaactccgtttgttagaacagcttccattgagtctctgcacctatccctttttt-----ctcgtcgctttcttaactgaactttcccttgttttcgtaaagcaggatttggctcaggattgcccattgtgaattccagggtttctctgaatttgaaagttttcacttgttaagtttccataccaaggctcaatccaattaagtccgtagcg
>Lotus_strictus_413
ntagctgcggtcgaggctccatctataaatgga--------------------------taatgctccatct------atctataaat------------------------------------ggataaatttggggttttaaaggatacgagttcttgaaagtaaaagagcaatatcaactttgttgatattgctcttttacttttttt----agtattcttctt-----------atttatttta-----tacttcaatattctttagcattgtttatttcaacatgatcggttttctca----ttttt-attt----------------tctctaatttt------agaggatgagtaaga-------aaaaaatgagaaaataaaaa--------ggggtcaaaat------agaaggctggatgattttgacttagtat-----cggggcggatgtagccaagtggatcaaggcattagccgtggattctgatatccgccattttttctagta----ttagtatatagaaatcagaggtgctcttggctcgacatcgtttgttctattccactagaatccattgtttgggggatccctcggagaggatttgatgatgtaaatagtacatgatggagctcgagttgattcatttttcaggggcaagtatctaaggttagtggagattaataagttagaataacttcgtaagtaaacttttgatagagaaattgaaaggatccaattcgagcacggttcaaaagagtcc---aaatttgtaggaattggtaaaacttttttgaccaaaagtgtatcctatggtaataaaattcacctttt-attttt------atgattcttttagataaagaaaaaatggtatgttgctgccattttttgaaacgattaaagatcccgaagtaatgtctaaacccaatgattcaaggaaaagctaaatgattctggaacaagtaaataccattttcaaattgtctcaccaattctagtcgactgaagaaaaaaa--taggttc-----taaaaaagacgggcaagaaaaggggg-cagagaccgctcaataaatgaaa-tacct-aatttgttttcatttgagttagttgaaagttatccaatttgaggtatgaggttgcaagtacgaagagtttttctttttttttt-----ctttctgaaaaaaaaaaa-----gaataaaataccgaaaccctagccctagt-ctaattgatttgataattttattgatctattttacat-----cataattttatacataaa--cataattttcaattttagcgagccgtacgaggagaaaacttcttatacgttt-ctagggggggg-tgtgttgttcatctatatctatcccagacacgaggattttcagtcctctgctctaccagctgagctatcccgaccattcttgacgaatcatcttca---------gtttataaaatgacttaagtctatgtcaactaaaaaaaaaa----ggactttggaaaaactca-------atagt-agt-------aatgattatgtattgttaatcatcatcat------tcatatagaaaaaaa---tta--------------------gtaattagtttagagaataaaaagg-tccttttggggatagagggacttgaaccctcacgatttttaaagtcgacggattttcctcttactcaaaatttcattagtgtcgtattgacatgtagaatgggactctatctttattctcgtttgattagttcttttcaaa--------------agatctatcagaactacgatggagtgagtgatttgatcaatgaatattctattttttc-ttcaactttgaatttgattttcttaacatcgatcatttgagatgcaaatattcacaaatcgaataaatatt-agagtcttcgttaatcaattgaaat------actatttt------catacatatat------------------------gtattgaaacatatacacaaatatata----tctgttttttcccctcgatcctttctcgaactcta----attttgatagattttgatagaatagatttctacctagaaaagaaatttatcgtcaactccgtttgttagaacagcttccattgagtctctgcacctatccctttttt-----ctcgtcgctttcttaactgaactttcccttgttttcgtaaagcaggatttggctcaggattgcccattgtgaattccagggtttctctgaatttgaaagttttcacttgttaagtttccataccaaggctcaatccaattaagtccgtagcg
>Lotus_strictus_923
nnnnnnncggtcgaggctccatctataaatgga--------------------------taatgctccatct------atctataaat------------------------------------ggataaatttggggttttaaaggatacgagttcttgaaagtaaaagagcaatatcaactttgttgatattgctcttttacttttttt----agtattcttctt-----------atttatttta-----tacttcaatattctttagcattgtttatttcaacatgatcggttttctca----ttttt-attt----------------tctctaatttt------agaggatgagtaaga-------aaaaaatgagaaaataaaaa--------ggggtcaaaat------agaaggctggatgattttgacttagtat-----cggggcggatgtagccaagtggatcaaggcattagccgtggattctgatatccgccattttttctagta----ttagtatatagaaatcagaggtgctcttggctcgacatcgtttgttctattccactagaatccattgtttgggggatccctcggagaggatttgatgatgtaaatagtacatgatggagctcgagttgattcatttttcaggggcaagtatctaaggttagtggagattaataagttagaataacttcgtaagtaaacttttgatagagaaattgaaaggatccaattcgagcacggttcaaaagagtcc---aaatttgtaggaattggtaaaacttttttgaccaaaagtgtatcctatggtaataaaattcacctttt-attttt------atgattcttttagataaagaaaaaatggtatgttgctgccattttttgaaacgattaaagatcccgaagtaatgtctaaacccaatgattcaaggaaaagctaaatgattctggaacaagtaaataccattttcaaattgtctcaccaattctagtcgactgaagaaaaaaa--taggttc-----taaaaaagacgggcaagaaaaggggg-cagagaccgctcaataaatgaaa-tacct-aatttgttttcatttgagttagttgaaagttatccaatttgaggtatgaggttgcaagtacgaagagtttttctttttttttt-----ctttctgaaaaaaaaaaa-----gaataaaataccgaaaccctagccctagt-ctaattgatttgataattttattgatctattttacat-----cataattttatacataaa--cataattttcaattttagcgagccgtacgaggagaaaacttcttatacgttt-ctagggggggg-tgtgttgttcatctatatctatcccagacacgaggattttcagtcctctgctctaccagctgagctatcccgaccattcttgacgaatcatcttca---------gtttataaaatgacttaagtctatgtcaactaaaaaaaaaa----ggactttggaaaaactca-------atagt-agt-------aatgattatgtattgttaatcatcatcat------tcatatagaaaaaaa---tta--------------------gtaattagtttagagaataaaaagg-tccttttggggatagagggacttgaaccctcacgatttttaaagtcgacggattttcctcttactcaaaatttcattagtgtcgtattgacatgtagaatgggactctatctttattctcgtttgattagttcttttcaaa--------------agatctatcagaactacgatggagtgagtgatttgatcaatgaatattctattttttc-ttcaactttgaatttgattttcttaacatcgatcatttgagatgcaaatattcacaaatcgaataaatatt-agagtcttcgttaatcaattgaaat------actatttt------catacatatat------------------------gtattgaaacatatacacaaatatata----tctgttttttcccctcgatcctttctcgaactcta----attttgatagattttgatagaatagatttctacctagaaaagaaatttatcgtcaactccgtttgttagaacagcttccattgagtctctgcacctatccctttttt-----ctcgtcgctttcttaactgaactttcccttgttttcgtaaagcaggatttggctcaggattgcccattgtgaattccagggtttctctgaatttgaaagttttcacttgttaagtttccataccaaggctcaatccaattaagtccgtagcg
>Lotus_subbiflorus_470
ctagctgcggtcgaggctccatctataaatgga--------------------------taatgctccatct------atctataaat------------------------------------ggataaatttggggttttaaaggatacgagttcttgaaagtaaaagagcaatatcaactttgttgatattgctcttttacttttttt----agtattcttctt-----------atttatttta-----tacttcaatattctttagcattgtttatttcaacatgatcggttttatca----ttttt-attt----------------tatctaatttt------agaggatgagtaagaa-----taaaaaatgataaaataaaaa--------gggttcaaaat------agaaggctgggttattttgacttagtat-----cggggcggatgtagccaagtggatcaaggcattagctgtggattctgatatccgccattttttctagta----ttagtatatagaaatcagaggtgctcttggctcgacatcgtttgttctattccactagaatccattgtttgggggacccctcggagaggatttgatgatgtaaatagtacatgatggagctcgagttgattcatttttcaggggcaagtatctaaggttagtggagattaataagttagaataacttcgtaagtaaacttttgatagagaaattgaaaggatccaattcgagcacggttcaaaagagtca---aaatttgtaggaattggtaaaacttttttgaccaaaagtgtatcctatggtaataaaattcacctttt-attttg------atgattcttttagataaagaaaaaaaggtatgttgctgccattttttgaaacgattaaagatcccgaagtaatgtctaaacccaatgattcaaggaaaagctaaatgattctggaacaagtaaataccattttcaaattgtctcaccaattctagtcgactgaagaaaaaaa--taggttc-----taaaaaagacgggcaagaaaaggggg-cagagaccgctcaataaatgaaa-tacct-aatttgttttcatttgagttagttgaaagttatccaatttgaggtatgaggttgcaagtacgaagagttattctttttttttt-----ctttctgaaaaaaaaaaa-----gaataaaataccgaaaccctag------t-ctaattgatttgataattttattgatctattttacat-----cataattttatacataaa--cataattttcaattttagcgagccgtacgaggagaaaacttcttatacgttt-ctagggggggg-tgtgttgttcatctatatctatcccagacacgaggattttcagtcctctgctctaccagctgagctatcccgaccattcttgacgaatcatcttca---------gtttataaaatgacttaagtctatgtcaactaaataaaaaaaaaaggactttggaaaaactca-------atagt-agt-------aatgattatgtattgttaatcatcatcat------tcatatagaaaaaaaa--tta--------------------gtaattagtttagagaataaaaagg-tccttttggggatagagggacttgaaccctcacgatttttaaagtcgacggattttcctcttactcaaaatttcattagtgtcgtattgacatgtagaatgggactctatctttattctcgtttaattagttcttttcaaa--------------agatctatcagaactacgatggagtgagtgatttgatcaatgaatattctattttttc-ttcaactttgaatttgattttcttaacatcgatcatttgagatgcaaatattcacaaatcgaataaatatt-agagtcttcgttaatcaattgaaat------actatttt------aatacatatat--------atat------------gtattgaaacatatacacaaatagata----tctgttttttctcctcgatcctttctcgaactcta----attttgatagattttgatagaatagatttctacctagaaaagaaatttatcgtcaactccgtttgttagaacagcttccattgagtctctgcacctatccctttttt-----ctcgtcgctttcttaactgaactttcccttgttttcgtaaagcaggatttggctcaggattgcccattgtgaattccagggtttctctgaatttgaaagttttcacttgttaagtttccataccaaggctcaatccaattaagtccgtagcg
>Lotus_tetragonolobus_624
ctagctgcggtcgaggctccatctataaacgga--------------------------tmatgccctatct------atctataaat------------------------------------ggataaattttgggttttaaaggatacgagtttttgaaagtaaaagagcaatatcaactttgttgatattgctcttttactattttt----agtattcttctt-----------attt-tttta-----tacttcaacat-----agcattgtttatttcaacatgatcagttttatca----ttttt-atttt------------tttt-tctaattta------agaggatgagtaagaacttagtagaaaatgataaaaaaa------------gggtcaaaat------agaaggctgggtgattttgacttaatat-----cggggcggatgtagccaagtggatcaaggcattagctgtggattctgacatccgccattttttctagta----ttagtatatagaaatcagaggtgctcttggctcgacatcgtttgttctattccactagaatctattattttggggatccctcggagaggatttgatgatgtaaatagtacatgatggagctcgagttgattcatttttcaggggcaggtatctaaggttagtggatattaataagttagaacaacttcgtaagtaaacttttgatagagaaattgaaaggatccaattcgagcacggttcaaaagagtca---aaatttgtgggaattggtaaaacttttttgaccaaaagtgtatcctatgggaataaaattcacctttt-atttgt------atgattcttttagataaagaaaaaatggtatgttgctgccattttttgaaacgattaaagatcccgaagtaatgtctaaacccaatgattcaaggaaaagctaaatgattctggaacaagtaaataccattttcaaattgtctcaccaattctagtcgactgaagaaaaaaa--aaggttc-----taaaaaagacgggcaagaaaaggggg-cagagaccgctcaataaatgaaa-taccc-aatttgttttcatttgagttagttgaaagttatccaatttgaggtatgaggttgcaagtacgaagagttattcttttt----------ctttctgaaaaaaaaaaa-----gaataaaataccgaaaccctt-------t-ctaattgatttgataattttatggatctattttacat-----cataattttatacataaa--cataattttcaattttagcgagccgtacgaggataaaacttcttatacgttt-ctagggggggg-tgtattgttcatctatatctatcccagacacgaggattttcagtcctctgctctaccagctgagctatcccgaccattcttgacgaatcatcttca---------gtttataaaattacttaagtctatgtcaactaaataaaaagaa--ggactttggaaaaagtcat------atagt-agt-------aatgattatgtattgttaat------cat------tcatatagaaaaaaaaa-tga-------------------agtaattagtttagagaataaaaagg-tccttttggggatagagggacttgaaccctcacgatttttaaagtcgacggattttcctcttactcaaaatttcattagtgtcgtattgacatgtagaatgggactctatctttattctcgtttgattagttcttttcaaa--------------agatctatcagaactatgatggagtgagtgatttgatcaatgaatattctatttttttattcaactttgaatttgattttcttaacatcgatcatttgagatgcaaatattcacaaatcgaataaatatt-agagtcttcgttaatcaattgaaat------actatttt------cgtacatatat------------------------gtattgaaacatatacacaaatatatata--tatcttttttctcctcgatcctttctcgaactcta----attttgatagattttgatagaatagatttctacctagaaaagaaatgtatcgtcaactccgtttgttagaacagcttccgttgagtctctgcacctatccttttttt-----ctcgtcgctttcttaactgaactttcccttgttttcgtaaagcaggatttggctcaggattgcccattgtgaattccagggtttctctgaatttgaaagttttcacttgttaagtttccataccaaggctcaatccaattaagtccgtagcg
>Tripodion_tetraphyllum_625
nnnnctgcggtcgaggctccatctataaatgga--------------------------taatgctccatct------atctataaat------------------------------------ggataattttgggattttaaaggatacgagttcttgaaagtaaaagagcaatattaactttgttgatattgctcttttacttttttt----------------------------------------------------------agcattgtttatttcaacataatcatttttataa----ttttg-attt-----------tattttatataattta------agaggatgagtaagaacttagtaaaaaatgataaaaaaa------------gggtcaaaat------agaaggctgggtgattttgacttagtat-----cggggcggatgtagccaagtggatcaaggcattagctgtggattctgacatccgccattttttctagtatatattagtatatagaaatcagaagtgctcttggctcgacatcgtttgttctattctactagaatcctttgttttggggattccttggagaggatttgatgatgtaaatagtacatgatggagctcgagttgattcatttttcaggggcaagtatctaaggttagtggagattaataagttagaataacttcgtaagtatacttttgatagagaatttgaaaggatcaaattcgagcacggttcaaaagagtca---aaatttgtaggaattggtaaaacttttttgaccaaaagtgtatcctatgggaataagattcacctttt-atttat------atgattcttttagataaagaaaaaatggtatgttgctgccattttttgaaacgattaaagatcccgaagtaatgtctaaacccaatgattcaaagaaaagctaaatgattctggaacaagtaaataccattttcaaattgtctcaccaattctagtcgactgaagaaaaaaaa-taggttc-----taaaaaagacgggcaagaaaaggggg-cagagaccgctcagtaaatgaaa-taccc-tatttgttttcatttgagttagttgaaagttatccaatttgaggtatggggttgcaagtacgaagagttttttttttt----------tttttggaaaaaaaaaaa-----gaataaaataccgaaaccctag------t-ctaattgatttgataattttatggatctattngacat-----cataattttatacataaa--cataattttcaattttagcgagccgtacgaggataaaacttcttatacgttt-cta-ggggggg-tgtgttgttcatctatatctatcccagacacgaggattttcagtcctctgctctaccagctgagctatcccgaccattcttgacgaatcatcttca---------gtttataaaattacttaagtctatgtcaactaaaaaaaaa-----ggactttgtaaatactca-------ata-------------aatgattatctattgttaat------cat------tcatatagaaaaaaa---tga--------------------gtaattaatttagagaataaagggggtccttttggggatagagggacttgaaccctcacgatttttaaagtcgacggattttcctcttactcaaaatttcattagtgtcgtattgacatgtagaatgggactctatctttattctcgtttgattagttcttttcaaa--------------agatctatcagaactacgacggagtgaatgatttgatcaatgaatattctattttttc-ttcaactttgaattttattttcttaacatccatcatttgagatggaaatattcacaaatcgaataaatagt-agagtcttcgttaatcaattgaaat------actattttaattt-----------------------------------------------------------------------------ctcctcgatcctttctcgaactcta----attttgataga----------atagatttctacccagaaaagaaatgtatcgtcaactccgtttgttagaacagcttccattgagtctctgcacctatcctttttttt------cgtcgctttcttaacagagcttccccttgtttttgtaaagcaggatttggctcaggattgcccattgtgaattccagggtttctctgaatttgaaagttttcacttgttaagtttccataccaaggctcaatccaattaagtccgtagcg
